# Supplementary material for: Associations Between a Genetic Liability Toward Externalizing and Behavioral Outcomes Spanning Toddlerhood Through Early Adulthood in Five Developmental Cohorts
Source: J Am Acad Child Adolesc Psychiatry. Author manuscript; Available in PMC 2026 Jun 15. (PMC13267360; doi:10.1016/j.jaac.2025.04.010)
Supplement: 1 [file NIHMS2174822-supplement-1.xlsx]

## Sheet: ALSPAC
Supplemental Table 1a. Main Effects of the Externalizing PGS in ALSPAC
							EXT PGS
Broad Category	Construct	Scale/Measure	Phenotype	Developmental Period	Variable Type	N	Beta/OR	95% CI LL	95% CI UL	Raw P Value	FDR Corrected P Value	Base Model R2	Full Model R2	Delta R2	Delta R2 95% CI LL	Delta R2 95% CI UL
Temperament	Temperament	Carey Infant/Toddler Scales	Activity	Toddlerhood	Continuous	6948	0.00558556	-0.0159666	0.0271377	0.611495	0.650058	0.176242	0.176273	3.09e-05	2.26903e-07	0.000730185
			Rhythmicity		Continuous	6946	-0.0173678	-0.040689	0.00595344	0.144432	0.175701	0.0343509	0.0346499	0.0002991	1.27881e-06	0.00159645
			Approach		Continuous	6946	-0.041148	-0.0644549	-0.0178411	0.00054272	0.00084264	0.0542303	0.0559093	0.00167897	0.000365557	0.00395784
			Adaptability		Continuous	6940	-0.0033627	-0.0264437	0.0197183	0.775227	0.809529	0.0604198	0.0604311	1.12e-05	1.07639e-07	0.000723144
			Intensity		Continuous	6946	0.00306393	-0.0208673	0.0269951	0.801868	0.830003	0.017003	0.0170123	9.32e-06	1.72043e-07	0.000746624
			Mood		Continuous	6948	-0.0187627	-0.0414315	0.00390607	0.10479	0.128804	0.0864504	0.0867994	0.00034905	1.57768e-06	0.00152806
			Persistence		Continuous	6946	-0.0144523	-0.0381745	0.00926985	0.232481	0.266337	0.0500456	0.0502524	0.00020687	7.66662e-07	0.00139308
			Distractibility		Continuous	6948	-0.0200841	-0.0401635	-4.7428e-06	0.049982	0.0641073	0.280503	0.280903	0.00040007	3.10229e-06	0.00156773
			Threshold		Continuous	6947	-0.0037885	-0.0266056	0.0190286	0.744865	0.784768	0.0577882	0.0578024	1.42e-05	2.00695e-07	0.000810827
		Emotionality, Activity, and Sociability Temperament Scale	Emotionality	Early Childhood	Continuous	6646	-0.0073064	-0.0311755	0.0165627	0.548551	0.599343	0.0132358	0.0132889	5.31e-05	1.3333e-07	0.000894584
			Activity		Continuous	6644	0.0514987	0.0282246	0.0747727	1.47e-05	2.63e-05	0.0369463	0.0395849	0.0026386	0.000739594	0.00583127
			Shyness		Continuous	6645	-0.0984489	-0.1223	-0.0745974	7.04e-16	5.93e-15	0.0300633	0.0397047	0.00964143	0.00558191	0.0149575
			Sociability		Continuous	6646	0.037378	0.0127844	0.0619715	0.00290372	0.0043372	0.00550529	0.00689515	0.00138986	0.000155678	0.00380408
Personality and Behavioral Traits	Big Five Personality Traits	IPIP	Extraversion	Early Adolescence	Continuous	4412	0.144186	0.115375	0.172997	1.75e-22	3.44e-21	0.014584	0.0354782	0.0208942	0.0135524	0.0295725
			Agreeableness		Continuous	4334	-0.0439848	-0.072509	-0.0154606	0.00252288	0.00381666	0.106371	0.10831	0.00193921	0.000224957	0.00518895
			Conscientiousness		Continuous	4215	-0.133036	-0.162798	-0.103273	2.76e-18	4.07e-17	0.00943963	0.0273221	0.0178825	0.0105138	0.0273517
			Neuroticism		Continuous	4273	-0.0662782	-0.0954471	-0.0371093	8.66e-06	1.57e-05	0.059476	0.0639014	0.00442536	0.00147511	0.00906092
			Openness		Continuous	4318	-0.0214377	-0.0515159	0.0086405	0.162499	0.193686	0.00677491	0.00723698	0.00046207	2.33478e-06	0.00278671
	Impulsivity	UPPS-P	UPPS-P Summary Score	Early Adulthood	Continuous	2964	0.0538817	0.0413927	0.0663707	4.29e-17	4.6e-16	0.0169972	0.0387916	0.0217944	0.0132257	0.0323082
			Negative Urgency		Continuous	2964	0.105184	0.0699673	0.140401	5.33e-09	1.57e-08	0.00993142	0.0211589	0.0112275	0.00489248	0.019092
			Perseverance		Continuous	2963	0.0030842	-0.0323766	0.038545	0.864652	0.887208	0.00555555	0.0055652	9.65e-06	3.07075e-07	0.00178046
			Sensation Seeking		Continuous	2965	0.0730809	0.0398756	0.106286	1.66e-05	2.92e-05	0.0792078	0.0846328	0.005425	0.00137711	0.0109925
			Premeditation		Continuous	2965	0.128892	0.0940563	0.163727	5.22e-13	2.46e-12	0.00653245	0.0234284	0.0168959	0.00863673	0.0276483
			Positive Urgency		Continuous	2965	0.123264	0.088053	0.158474	8.27e-12	3.45e-11	0.0192857	0.0347202	0.0154345	0.00758635	0.0252617
	Sensation Seeking	Arnett	Intensity	Late Childhood	Continuous	4548	0.111815	0.0849404	0.13869	4.49e-16	4.08e-15	0.126454	0.138971	0.0125165	0.0072558	0.0193432
			Intensity	Early Adolescence	Continuous	4789	0.146819	0.121078	0.172561	1.17e-28	6.9e-27	0.110287	0.132102	0.0218151	0.0153153	0.0298292
			Intensity	Late Adolescence	Continuous	3655	0.094893	0.0648445	0.124942	6.7e-10	2.2e-09	0.129279	0.138125	0.00884534	0.00412378	0.0151762
			Novelty		Continuous	3653	0.0831318	0.051606	0.114658	2.49e-07	5.88e-07	0.0276754	0.0344759	0.00680046	0.00258932	0.0127433
			Intensity	Emerging Adulthood	Continuous	2189	0.0912702	0.0516281	0.130912	6.74e-06	1.28e-05	0.126263	0.134677	0.00841417	0.00298197	0.0169097
			Novelty		Continuous	2189	0.0844417	0.0435565	0.125327	5.35e-05	8.89e-05	0.0419772	0.0491902	0.00721293	0.00176427	0.0156226
Behavior Problems	Hyperactivity-Impulsivity/Inattention	Revised Rutter Parent Scale	Hyperactivity-Impulsivity/Inattention	Early Childhood	Continuous	6090	0.048215	0.0227091	0.0737209	0.0002132	0.00033996	0.0115697	0.0138735	0.00230383	0.000474128	0.00541782
		Strengths and Difficulties Questionnaire		Middle Childhood	Continuous	5531	0.0821594	0.0558737	0.108445	9.62e-10	2.99e-09	0.025723	0.0324096	0.00668669	0.00307795	0.011743
				Late Childhood	Continuous	6010	0.092475	0.0675984	0.117352	3.6e-13	1.85e-12	0.0434702	0.0520219	0.00855176	0.00437692	0.0131922
				Early Adolescence	Continuous	5038	0.12188	0.0951219	0.148638	6e-19	1.01e-17	0.0310814	0.0458665	0.014785	0.00904111	0.0216565
				Late Adolescence	Continuous	4096	0.0871713	0.0574731	0.11687	9.41e-09	2.64e-08	0.0170856	0.024715	0.00762941	0.00333319	0.0138254
				Early Adulthood	Continuous	2995	0.0860327	0.0521042	0.119961	7.07e-07	1.57e-06	0.0142032	0.02175	0.00754683	0.00298882	0.0144734
	ADHD Symptoms	DAWBA	ADHD	Middle Childhood	Continuous	5481	0.077907	0.0493437	0.10647	9.36e-08	2.32e-07	0.0392654	0.0442845	0.00501914	0.00206188	0.00922407
			ADHD Inattention		Continuous	5474	0.0613823	0.0352925	0.087472	4.09e-06	8.04e-06	0.0350169	0.0387545	0.0037376	0.00120853	0.00763716
			ADHD Hyperactivity/ Impulsivity		Continuous	5481	0.0676257	0.0414052	0.0938462	4.44e-07	1.01e-06	0.0316277	0.0361624	0.00453475	0.00172502	0.00860536
			ADHD	Late Childhood	Continuous	5356	0.0898953	0.0602137	0.119577	3.1e-09	9.38e-09	0.0298895	0.036454	0.00656447	0.00315404	0.0117165
			ADHD Inattention		Continuous	5349	0.072826	0.0461204	0.0995316	9.42e-08	2.32e-07	0.0279033	0.0332138	0.00531046	0.00227688	0.00971998
			ADHD Hyperactivity/ Impulsivity		Continuous	5356	0.0768687	0.0496838	0.104054	3.13e-08	8.39e-08	0.0214429	0.0273798	0.00593693	0.00263251	0.011084
			ADHD	Early Adolescence	Continuous	4978	0.0859296	0.0535183	0.118341	2.11e-07	5.08e-07	0.0242173	0.0295452	0.00532794	0.00210609	0.01029
			ADHD Inattention		Continuous	3221	0.110281	0.0763719	0.14419	2.1e-10	7.29e-10	0.0311928	0.043444	0.0122512	0.00608296	0.0200499
			ADHD Hyperactivity/ Impulsivity		Continuous	4978	0.065879	0.038095	0.093663	3.45e-06	6.9e-06	0.0207822	0.0251215	0.00433922	0.00170574	0.00870032
			ADHD	Late Adolescence	Continuous	3611	0.142378	0.0992423	0.185514	1.12e-10	4e-10	0.0258919	0.0375568	0.0116649	0.0056731	0.0194277
			ADHD Inattention		Continuous	3605	0.113081	0.08072	0.145443	8.72e-12	3.45e-11	0.0261249	0.0390745	0.0129496	0.00668895	0.0220309
			ADHD Hyperactivity/ Impulsivity		Continuous	3611	0.0689346	0.0363692	0.1015	3.42e-05	5.77e-05	0.0147955	0.0196108	0.00481525	0.00155244	0.0104626
		DSM-5	ADHD	Early Adulthood	Continuous	2865	0.131196	0.0751317	0.187261	4.7e-06	9.09e-06	0.00516535	0.0125942	0.00742882	0.00266348	0.0144773
			ADHD Inattention		Continuous	2864	0.0811737	0.0457184	0.116629	7.5e-06	1.38e-05	0.00529399	0.0121355	0.00684148	0.00230103	0.0138529
			ADHD Hyperactivity/ Impulsivity		Continuous	2865	0.0763078	0.038625	0.113991	7.4e-05	0.00011962	0.00445478	0.0105058	0.00605105	0.00162908	0.013071
	Prosocial Behavior	Revised Rutter Parent Scale	Prosocial Behavior	Early Childhood	Continuous	6090	0.0133954	-0.0116867	0.0384775	0.29525	0.331805	0.0287424	0.0289208	0.00017841	6.42093e-07	0.00155508
		Strengths and Difficulties Questionnaire		Middle Childhood	Continuous	5536	0.0131327	-0.0128706	0.0391359	0.322277	0.358761	0.0377645	0.037936	0.00017148	3.39361e-07	0.00141053
				Late Childhood	Continuous	6014	-0.022702	-0.0474325	0.00202854	0.0720327	0.0894722	0.0441042	0.0446196	0.00051538	1.70514e-06	0.00226431
				Early Adolescence	Continuous	5044	-0.0313814	-0.0588655	-0.00389732	0.0252689	0.0338833	0.0270144	0.0279933	0.00097888	4.14052e-05	0.00341534
				Late Adolescence	Continuous	4087	-0.0612786	-0.0913017	-0.0312555	6.43e-05	0.00010538	0.0146383	0.018415	0.00377671	0.00101902	0.0085631
				Early Adulthood	Continuous	2996	0.0358718	0.00177117	0.0699725	0.0393131	0.0509774	0.0792733	0.0805837	0.00131036	2.35107e-05	0.00477979
	Conduct Problems	Revised Rutter Parent Scale	Conduct Problems	Early Childhood	Continuous	6090	0.0825559	0.0569332	0.108179	2.89e-10	9.74e-10	0.0102376	0.0169624	0.00672483	0.0033744	0.0118109
		Strengths and Difficulties Questionnaire		Middle Childhood	Continuous	5537	0.083178	0.0567058	0.10965	7.86e-10	2.51e-09	0.00900312	0.0158778	0.00687464	0.00304774	0.0118888
				Late Childhood	Continuous	6012	0.0840116	0.059918	0.108105	9.05e-12	3.45e-11	0.0613024	0.0683582	0.0070558	0.00353156	0.0117322
				Early Adolescence	Continuous	5039	0.10778	0.0790363	0.136523	2.31e-13	1.24e-12	0.00474433	0.0162856	0.0115413	0.00614669	0.0189305
				Late Adolescence	Continuous	4095	0.134839	0.103907	0.165771	1.81e-17	2.14e-16	0.00256677	0.020803	0.0182363	0.0110153	0.0269642
				Early Adulthood	Continuous	2996	0.135777	0.0997611	0.171793	1.91e-13	1.13e-12	0.00625044	0.0250208	0.0187703	0.010158	0.0302489
	Antisocial Behavior	Antisocial Behavior Questionnaire for Young Children	Antisocial Behavior	Middle Childhood	Continuous	4754	0.0642918	0.0362199	0.0923637	7.33e-06	1.37e-05	0.0223838	0.026506	0.00412228	0.00136238	0.00838167
				Late Childhood	Continuous	500	0.184529	0.0986504	0.270408	3.02e-05	5.16e-05	0.0611446	0.0948383	0.0336937	0.0101193	0.069891
	Delinquency	Edinburgh Study for Youth Transitions and Crime Delinquency Scale	Delinquency	Early Adolescence	Continuous	4323	0.151483	0.122401	0.180566	3.39e-24	8e-23	0.00735353	0.0299617	0.0226081	0.0148491	0.0316178
				Late Adolescence	Continuous	5153	0.165437	0.139029	0.191844	3.53e-34	4.17e-32	0.0844441	0.112193	0.0277488	0.0197647	0.0376985
				Emerging Adulthood	Continuous	3724	0.141218	0.100729	0.181708	9.48e-12	3.5e-11	0.0293409	0.0495919	0.020251	0.011186	0.0317814
				Early Adulthood	Continuous	3603	0.0890617	0.052141	0.125982	2.35e-06	4.95e-06	0.0346887	0.0425738	0.00788507	0.00288336	0.0151093
	Callous Unemotionality	Callous-Unemotional scale	Callous Unemotionality	Early Adolescence	Continuous	4990	7.3e-05	-0.0281733	0.0283193	0.995958	0.995958	0.0274333	0.0274333	5.34e-09	3.19263e-07	0.000988845
	Oppositional Defiant Disorder	DAWBA	Oppositional Defiant Disorder	Middle Childhood	Continuous	5467	0.0567952	0.0303325	0.0832579	2.63e-05	4.56e-05	0.0117955	0.0149928	0.00319736	0.000879375	0.00699986
				Late Childhood	Continuous	5348	0.0649866	0.0380141	0.0919591	2.39e-06	4.95e-06	0.00780628	0.012047	0.0042407	0.00150353	0.00865727
				Early Adolescence	Continuous	4968	0.0783566	0.050665	0.106048	3.07e-08	8.39e-08	0.00491374	0.0110721	0.00615837	0.002241	0.0112924
				Late Adolescence	Continuous	3573	0.0860964	0.0531986	0.118994	3.06e-07	7.08e-07	0.00454894	0.0120367	0.00748772	0.00267964	0.013963
	Conduct Disorder		Conduct Disorder	Middle Childhood	Continuous	5464	0.0658344	0.0382459	0.0934228	2.98e-06	6.06e-06	0.010888	0.0151913	0.00430329	0.00136831	0.00882143
				Late Childhood	Continuous	5361	0.106633	0.0795755	0.13369	1.33e-14	9.23e-14	0.0101052	0.0215002	0.011395	0.00663847	0.0178901
				Early Adolescence	Continuous	4961	0.151729	0.124033	0.179425	1.33e-26	3.92e-25	0.00425197	0.027294	0.0230421	0.0156142	0.0309889
				Late Adolescence	Continuous	3568	0.139069	0.107657	0.17048	6.05e-18	7.93e-17	0.00772272	0.0272833	0.0195606	0.0119756	0.0291916
	Gambling Problems	Problem Gambling Severity Index	Gambling Problems	Emerging Adulthood	Continuous	1940	0.0548503	0.0117167	0.0979839	0.0127714	0.0175235	0.0291477	0.032066	0.00291825	0.000152298	0.00970614
				Early Adulthood	Continuous	1478	0.0719235	0.0139101	0.129937	0.0152201	0.0206434	0.0169761	0.0221013	0.00512513	0.000266165	0.0145087
Emotional Difficulties		Revised Rutter Parent Scale	Emotional Difficulties	Early Childhood	Continuous	6090	-0.0173671	-0.0433601	0.00862589	0.190393	0.224664	0.00215903	0.00245709	0.00029806	1.78355e-06	0.00176977
		Strengths and Difficulties Questionnaire		Middle Childhood	Continuous	5530	-0.0300531	-0.0574992	-0.00260698	0.0319026	0.0422978	0.00538955	0.00628827	0.00089872	1.78888e-05	0.00302108
				Late Childhood	Continuous	6008	-0.0072581	-0.032474	0.0179578	0.572665	0.619949	0.0598771	0.0599297	5.27e-05	2.75387e-07	0.00107041
				Early Adolescence	Continuous	5039	-0.0081708	-0.0374846	0.021143	0.584867	0.627403	0.0181673	0.0182337	6.64e-05	3.04215e-07	0.00141834
				Late Adolescence	Continuous	4087	0.0179268	-0.0108006	0.0466541	0.221362	0.256085	0.0451411	0.0454637	0.00032264	5.18142e-07	0.00196326
				Early Adulthood	Continuous	2995	0.050133	0.0153186	0.0849474	0.00479793	0.00707694	0.0587002	0.0612658	0.00256558	0.000199534	0.0071713
Social and Peer Behavior	Peer Problems	Strengths and Difficulties Questionnaire	Peer Problems	Middle Childhood	Continuous	5534	0.0252994	-0.00153808	0.0521368	0.0647034	0.0820967	0.00810845	0.00873917	0.00063072	3.53927e-06	0.00264523
				Late Childhood	Continuous	6011	-0.0006827	-0.0260204	0.024655	0.957886	0.966073	0.0819011	0.0819016	4.66e-07	1.84123e-07	0.000747296
				Early Adolescence	Continuous	5036	0.0155057	-0.0132841	0.0442954	0.291191	0.33039	0.00878521	0.00902443	0.00023922	9.49882e-07	0.00193181
				Late Adolescence	Continuous	4092	-0.0288606	-0.059929	0.00220783	0.0687233	0.0862696	0.00561129	0.00644709	0.0008358	1.2105e-05	0.00344533
				Early Adulthood	Continuous	2995	0.0454862	0.0097999	0.0811726	0.0125346	0.017401	0.00537817	0.00748869	0.00211052	0.000102529	0.00694685
Substance Use	Alcohol	AUDIT	Alcohol Consumption	Late Adolescence	Continuous	3878	0.171123	0.1402	0.202047	5.08e-27	2e-25	0.00909514	0.037603	0.0285078	0.0189572	0.0399808
			Alcohol Problems		Continuous	3894	0.118434	0.0877777	0.149091	4.57e-14	3e-13	0.00981654	0.0234149	0.0135983	0.00779998	0.0212137
			Alcohol Consumption	Emerging Adulthood	Continuous	3581	0.0936899	0.0603642	0.127016	3.84e-08	9.85e-08	0.0108195	0.0198614	0.00904187	0.0036574	0.0168967
			Alcohol Problems		Continuous	3582	0.113391	0.0827491	0.144033	4.97e-13	2.44e-12	0.0342783	0.0474916	0.0132132	0.00691076	0.0212394
			Alcohol Consumption	Early Adulthood	Continuous	2931	0.0646954	0.0280922	0.101299	0.00053935	0.00084264	0.0344923	0.0385925	0.00410024	0.000822135	0.0100236
			Alcohol Problems		Continuous	3503	0.0931247	0.0618403	0.124409	5.89e-09	1.7e-08	0.023294	0.0318912	0.00859723	0.00383392	0.0153037
	Nicotine	Nicotine use	Past 30-day Cigarette Use	Late Adolescence	Binary	2010	1.30213	1.1855	1.43023	3.5e-08	9.18e-08	0.00766042	0.0285052	0.0208447	0.0208447	0.0208447
				Emerging Adulthood	Binary	2410	1.35176	1.24095	1.47247	4.95e-12	2.16e-11	0.0161439	0.0434965	0.0273526	0.0273526	0.0273526
				Early Adulthood	Binary	2750	1.37419	1.26782	1.48949	1.05e-14	8.26e-14	0.00586939	0.036085	0.0302156	0.0302156	0.0302156
		FTND	Nicotine Dependence	Late Adolescence	Continuous	659	0.215748	0.130138	0.301357	9.99e-07	2.14e-06	0.00375203	0.045178	0.041426	0.0137892	0.0751512
				Emerging Adulthood	Continuous	778	0.0941383	0.0216845	0.166592	0.0110728	0.0155547	0.0187213	0.0266515	0.00793022	0.000584899	0.0236584
				Early Adulthood	Continuous	656	0.118914	0.0344363	0.203392	0.00596362	0.00858179	0.0375286	0.0496941	0.0121655	0.00108424	0.0327406
	Cannabis	CAST	Problem Cannabis Use	Late Adolescence	Continuous	1636	0.184322	0.131742	0.236902	9.06e-12	3.45e-11	0.0356358	0.0668649	0.0312291	0.0165379	0.0502102
				Emerging Adulthood	Continuous	1882	0.187987	0.139181	0.236793	6.8e-14	4.22e-13	0.0287005	0.0627913	0.0340908	0.0200266	0.0522613
				Early Adulthood	Continuous	1934	0.172662	0.126842	0.218483	2.25e-13	1.24e-12	0.038115	0.0670871	0.0289721	0.0158188	0.0441215
	Other Drugs	Drug Use	Past-year Other Drug Use	Late Adolescence	Binary	2536	1.53669	1.36429	1.73088	1.48e-12	6.72e-12	0.0103007	0.0476712	0.0373705	0.0373705	0.0373705
				Emerging Adulthood	Binary	3513	1.41401	1.29482	1.54417	1.25e-14	9.22e-14	0.0751801	0.102169	0.0269892	0.0269892	0.0269892
				Early Adulthood	Binary	3553	1.38642	1.28306	1.4981	1.39e-16	1.37e-15	0.0405608	0.0681053	0.0275446	0.0275445	0.0275445
Height				Early Childhood	Continuous	3938	0.032491	0.00191509	0.063067	0.0373375	0.0489536	0.0214512	0.0225086	0.00105743	1.28271e-05	0.00412662
				Middle Childhood	Continuous	3679	-0.001535	-0.0299435	0.0268735	0.915663	0.93145	0.209976	0.209978	2.29e-06	1.284e-07	0.000968799
				Late Childhood	Continuous	5140	0.0176507	-0.00627903	0.0415804	0.148321	0.17859	0.285043	0.285345	0.00030144	2.05008e-06	0.00164368
				Early Adolescence	Continuous	4790	0.0161494	-0.00913659	0.0414354	0.210706	0.246172	0.235986	0.236243	0.00025665	8.8211e-07	0.00166015
				Late Adolescence	Continuous	4624	0.00826795	-0.0127583	0.0292942	0.440917	0.486245	0.488118	0.488186	6.83e-05	1.32851e-07	0.000920028

## Sheet: AddHealth
Supplemental Table 1b. Main Effects of the Externalizing PGS in AddHealth
							EXT PGS
Broad Category	Construct	Scale/Measure	Phenotype	Developmental Period	Variable Type	N	Beta/OR	95% CI LL	95% CI UL	Raw P Value	FDR Corrected P Value	Base Model R2	Full Model R2	Delta R2	Delta R2 95% CI LL	Delta R2 95% CI UL
Personality and Behavioral Traits	Personality	Big Five Personality Traits	Neuroticism	Early Adulthood	Continuous	938	0.0960223	0.030943	0.161102	0.00391884	0.00610234	0.037206	0.0456998	0.00849381	0.000887349	0.0233437
			Conscientiousness		Continuous	938	-0.120609	-0.183238	-0.05798	0.00017055	0.000341101	0.0365302	0.0499305	0.0134004	0.0028842	0.0304894
			Agreeableness		Continuous	938	-0.0281979	-0.0921678	0.035772	0.387831	0.432927	0.107327	0.10806	0.000732471	1.96149e-06	0.00820324
			Openness		Continuous	938	-0.031003	-0.0978182	0.0358123	0.363345	0.415251	0.0270676	0.0279531	0.00088545	2.44606e-06	0.00936183
			Extraversion		Continuous	938	0.0989381	0.031841	0.166035	0.00394109	0.00610234	0.00987866	0.0188961	0.00901748	0.000959135	0.024116
	Impulsivity	AddHealth Questionnaire Battery	Impulsivity	Emerging Adulthood	Continuous	1919	0.0842967	0.0408559	0.127738	0.000147238	0.000321246	0.084485	0.0914879	0.00700295	0.00151484	0.0153552
				Early Adulthood	Continuous	2373	0.108767	0.0704421	0.147092	2.95929e-08	1.01461e-07	0.0862781	0.0981065	0.0118284	0.0048837	0.0211497
	Riskiness	AddHealth Questionnaire Battery	Riskiness	Emerging Adulthood	Continuous	840	0.13441	0.0692348	0.199586	5.79331e-05	0.00013904	0.07299	0.0905802	0.0175902	0.00442615	0.0385683
				Early Adulthood	Continuous	1126	0.0842375	0.0286195	0.139856	0.00305611	0.00505838	0.0535887	0.0605722	0.00698358	0.000928533	0.0191502
Behavior Problems	Delinquency	AddHealth Questionnaire Battery	Delinquency	Early Adolescence	Continuous	1584	0.139456	0.0933081	0.185604	3.87683e-09	1.69171e-08	0.0470184	0.0650055	0.0179871	0.00864994	0.0326256
				Late Adolescence	Continuous	3395	0.132717	0.0978125	0.167621	1.15683e-13	1.11055e-12	0.0167754	0.0344125	0.0176371	0.00949671	0.0279832
				Emerging Adulthood	Continuous	3214	0.0825094	0.0488658	0.116153	1.60424e-06	4.27798e-06	0.0991244	0.106037	0.00691302	0.0025456	0.0131721
				Early Adulthood	Continuous	3321	0.0552764	0.019878	0.0906748	0.00222639	0.00381666	0.0404015	0.043395	0.00299354	0.000487315	0.00718956
Substance Use	Alcohol	AddHealth Questionnaire Battery	Alcohol Frequency	Early Adolescence	Continuous	1579	0.103882	0.0563924	0.151372	1.91796e-05	4.84537e-05	0.0612524	0.0712436	0.00999117	0.00268136	0.0209635
				Late Adolescence	Continuous	3390	0.132145	0.0995629	0.164727	2.53612e-15	3.04334e-14	0.0490202	0.0665087	0.0174885	0.00979352	0.0271791
				Emerging Adulthood	Continuous	3174	0.0648195	0.0312501	0.098389	0.000156823	0.000327283	0.0401913	0.0444567	0.00426542	0.000892403	0.00958499
				Early Adulthood	Continuous	3286	-0.00134744	-0.0356117	0.0329168	0.938567	0.938567	0.0415884	0.0415901	1.77564e-06	1.37359e-07	0.00145143
			Alcohol Quantity	Early Adolescence	Continuous	597	0.0898403	0.00429525	0.175385	0.0399944	0.0505193	0.0557651	0.0626588	0.00689363	0.000185365	0.026177
				Late Adolescence	Continuous	2122	0.111535	0.0696064	0.153463	2.03032e-07	6.09097e-07	0.0394098	0.0516708	0.012261	0.00454805	0.0221883
				Emerging Adulthood	Continuous	2368	0.0527946	0.0137722	0.091817	0.00806139	0.0117257	0.105163	0.107927	0.00276331	0.000234384	0.00853998
				Early Adulthood	Continuous	2694	0.11231	0.0758776	0.148742	1.73199e-09	8.31356e-09	0.0983516	0.110668	0.012316	0.00573039	0.0210903
			Binge Drinking Frequency	Early Adolescence	Continuous	601	0.111498	0.0285815	0.194414	0.00862036	0.0121699	0.0492466	0.0598739	0.0106273	0.00100127	0.0311886
				Late Adolescence	Continuous	2139	0.12262	0.081477	0.163762	5.97163e-09	2.38865e-08	0.0354804	0.050285	0.0148046	0.00647011	0.0254878
				Emerging Adulthood	Continuous	2393	0.0686712	0.02992	0.107422	0.000523227	0.000965958	0.075846	0.0805342	0.00468819	0.000960318	0.0107561
				Early Adulthood	Continuous	2699	0.0661884	0.029646	0.102731	0.000391701	0.000752067	0.0969006	0.101167	0.00426621	0.000857517	0.0106844
		AddHealth Questionnaire Battery	Alcohol Problems	Late Adolescence	Continuous	2146	0.113145	0.0696596	0.15663	3.70168e-07	1.04518e-06	0.0104463	0.0230544	0.0126081	0.00491385	0.0238986
				Emerging Adulthood	Continuous	2394	0.0417103	0.00275338	0.0806673	0.0359637	0.0466556	0.026543	0.0282691	0.00172611	3.09709e-05	0.00649492
				Early Adulthood	Continuous	1934	0.0846035	0.0410233	0.128184	0.000146244	0.000321246	0.0255345	0.0326073	0.00707278	0.00161108	0.0157004
	Nicotine	Nicotine Use	Past 30-Day Cigarette Use	Early Adolescence	Binary	1487	0.397965	1.31755	1.68229	1.72957e-10	9.22439e-10	0.0679689	0.105604	0.0376354	0.0376407	0.0376407
				Late Adolescence	Binary	3281	0.372252	1.34935	1.56031	9.60499e-24	2.3052e-22	0.0229994	0.0646469	0.0416475	0.0416301	0.0416301
				Emerging Adulthood	Binary	2815	0.411245	1.39439	1.63237	1.4465e-24	6.9432e-23	0.00547781	0.0579414	0.0524636	0.0524469	0.0524469
				Early Adulthood	Binary	1860	0.48986	1.48157	1.7979	3.30532e-23	5.28851e-22	0.00541311	0.0776161	0.072203	0.0721769	0.0721769
		FTND	Nicotine Dependence	Emerging Adulthood	Continuous	794	0.0724721	-0.00301069	0.147955	0.0602321	0.0741318	0.0433521	0.0480543	0.00470219	5.29262e-05	0.0192679
				Early Adulthood	Continuous	1148	0.0665085	0.00776311	0.125254	0.0266834	0.0355778	0.0241398	0.0282285	0.00408872	0.000131232	0.0149532
	Cannabis	Cannabis Use	Past 30-Day Cannabis Use	Early Adolescence	Binary	1577	0.483075	1.35936	1.93312	7.53979e-08	2.41273e-07	0.069729	0.104718	0.0349893	0.0350162	0.0350162
				Late Adolescence	Binary	3372	0.299818	1.24063	1.46817	2.9654e-12	2.37232e-11	0.0184323	0.0409008	0.0224685	0.0224699	0.0224699
				Emerging Adulthood	Binary	3181	0.269117	1.2064	1.4199	9.53399e-11	5.72039e-10	0.015643	0.0346298	0.0189869	0.0189834	0.0189834
				Early Adulthood	Binary	3292	0.0763013	0.995672	1.16993	0.0636557	0.0763868	0.285793	0.2869	0.00110736	0.00110785	0.00110785
	Other Drug Use	Other Drug Use	Past 30-Day Other Drug Use	Early Adolescence	Binary	1586	0.31667	1.10199	1.70954	0.00469956	0.00704935	0.0276809	0.0407431	0.0130622	0.0130585	0.0130585
				Late Adolescence	Binary	3399	0.404977	1.33665	1.68167	4.72593e-12	3.24064e-11	0.00750572	0.0365302	0.0290245	0.0290286	0.0290286
				Emerging Adulthood	Binary	3224	0.34043	1.25079	1.57946	1.06565e-08	3.9347e-08	0.0203393	0.0405032	0.0201639	0.0201557	0.0201557
				Early Adulthood	Binary	2388	0.268647	1.11835	1.53026	0.000784329	0.00139436	0.0330438	0.0442584	0.0112146	0.0112213	0.0112213
		AddHealth Questionnaire Battery	Drug Problems	Emerging Adulthood	Continuous	790	0.090761	0.0141273	0.167395	0.0205276	0.0281521	0.0410801	0.0483206	0.0072405	0.000197865	0.0245321
				Early Adulthood	Continuous	814	-0.00755475	-0.0753243	0.0602148	0.827099	0.86306	0.0382558	0.0383118	5.59915e-05	1.05207e-06	0.00622355
Height				Early Adolescence	Continuous	1574	0.0113467	-0.0347617	0.0574551	0.629638	0.671614	0.192253	0.192372	0.000118982	3.60844e-07	0.00267848
				Late Adolescence	Continuous	3393	-0.00947925	-0.033012	0.0140535	0.42987	0.468949	0.487112	0.487202	8.98728e-05	2.44396e-07	0.000997125
				Emerging Adulthood	Continuous	2860	-0.0196351	-0.044092	0.00482184	0.115697	0.13545	0.52759	0.527982	0.000391923	2.29768e-06	0.00192957
				Early Adulthood	Continuous	1944	-0.00216228	-0.0436277	0.0393031	0.918603	0.938148	0.426484	0.426489	4.67062e-06	4.61834e-07	0.0021036

## Sheet: COGA
Supplemental Table 1c. Main Effects of the Externalizing PGS in COGA
							EXT PGS
Broad Category	Category	Scale/Measure	Phenotype	Developmental Period	Variable Type	N	Beta/OR	95% CI LL	95% CI UL	Raw P Value	FDR Corrected P Value	Base Model R2	Full Model R2	Delta R2	Delta R2 95% CI LL	Delta R2 95% CI UL
Personality and Behavioral Traits	Big Five Personality Traits	NEO-FFI	Neuroticism	Early Adolescence	Continuous	627	0.0325705	-0.0528711	0.118012	0.455256	0.497747	0.0283382	0.0292478	0.000908339	2.12e-06	0.011355
			Extraversion		Continuous	627	0.0691838	-0.0159758	0.154343	0.111831	0.138942	0.0148715	0.018976	0.00411619	1.55e-05	0.019696
			Openness		Continuous	627	0.0130348	-0.0658375	0.0919072	0.74611	0.74611	0.0369316	0.0370774	0.0001445	7.69e-07	0.00739508
			Agreeableness		Continuous	627	-0.230527	-0.309903	-0.151151	1.94459e-08	9.96601e-08	0.0317372	0.0773576	0.0455837	0.0181055	0.0821433
			Conscientiousness		Continuous	627	-0.153889	-0.241607	-0.0661718	0.000624452	0.000984713	0.0258548	0.0461819	0.0203073	0.00432275	0.0471467
			Neuroticism	Late Adolescence	Continuous	614	0.0333684	-0.0463244	0.113061	0.412156	0.462969	0.0143023	0.0153946	0.0010916	3.86e-06	0.0120827
			Extraversion		Continuous	614	-0.0239657	-0.103116	0.055185	0.553097	0.574101	0.0167223	0.0172853	0.00056069	2.34e-06	0.0102004
			Openness		Continuous	614	0.0184574	-0.0630894	0.100004	0.657471	0.665588	0.0270111	0.0273448	0.000329482	3.8e-06	0.0105568
			Agreeableness		Continuous	614	-0.155782	-0.235486	-0.0760777	0.000141165	0.000257235	0.0190967	0.0428529	0.0237691	0.00646287	0.0553908
			Conscientiousness		Continuous	613	-0.10239	-0.182911	-0.021869	0.0129602	0.0177369	0.0190323	0.0293112	0.0102818	0.00038781	0.0330461
			Neuroticism	Emerging Adulthood	Continuous	1057	0.114053	0.0533436	0.174763	0.000243093	0.00042412	0.0145889	0.026204	0.0116119	0.00282584	0.0260347
			Extraversion		Continuous	1058	0.0234733	-0.0351143	0.0820609	0.432467	0.47922	0.0106793	0.0111707	0.000493712	1.45e-06	0.00681398
			Openness		Continuous	1058	0.0804834	0.0163097	0.144657	0.0141278	0.0189915	0.0217487	0.0275272	0.00578699	0.00027236	0.0179313
			Agreeableness		Continuous	1058	-0.0783474	-0.145019	-0.0116754	0.0214618	0.028385	0.0246505	0.0301209	0.00546415	0.00029512	0.0171148
			Conscientiousness		Continuous	1058	-0.0855348	-0.144068	-0.0270013	0.00426515	0.00603004	0.0133564	0.0198811	0.00651972	0.00056389	0.0191933
	Impulsivity	BIS	Nonplanning Subscale	Early Adolescence	Continuous	708	0.170245	0.0877556	0.252734	5.81629e-05	0.000122291	0.0498829	0.075067	0.0251816	0.00691825	0.0505506
			Motor Subscale		Continuous	708	0.177773	0.109832	0.245715	3.79395e-07	1.55552e-06	0.0265914	0.0540488	0.0274677	0.00900069	0.050272
			Cognitive Subscale		Continuous	708	0.192509	0.109759	0.275258	6.05396e-06	1.50432e-05	0.0344799	0.066679	0.0321977	0.0107781	0.059391
			BIS Summary Score		Continuous	708	0.0747765	0.0479267	0.101626	6.68699e-08	3.0463e-07	0.0457454	0.0859026	0.0401597	0.0166011	0.0755
			Nonplanning Subscale	Late Adolescence	Continuous	1085	0.159191	0.0958533	0.222528	9.70638e-07	3.18369e-06	0.021559	0.0449397	0.0234128	0.00893793	0.0429017
			Motor Subscale		Continuous	1085	0.198557	0.137391	0.259723	2.93549e-10	2.67455e-09	0.0383897	0.0749016	0.0365524	0.0183692	0.0598281
			Cognitive Subscale		Continuous	1085	0.175151	0.110959	0.239343	1.08712e-07	4.69176e-07	0.0102127	0.0386273	0.0284262	0.0114835	0.0508643
			BIS Summary Score		Continuous	1085	0.073064	0.0517929	0.0943351	2.71605e-11	3.18166e-10	0.0349087	0.0768441	0.0419749	0.0226395	0.0676527
			Nonplanning Subscale	Emerging Adulthood	Continuous	1047	0.150214	0.0877504	0.212678	2.76888e-06	7.32414e-06	0.0166383	0.037186	0.020546	0.00714101	0.0386037
			Motor Subscale		Continuous	1047	0.179906	0.116818	0.242994	2.91661e-08	1.40684e-07	0.0321328	0.0616099	0.0294749	0.0132161	0.051181
			Cognitive Subscale		Continuous	1047	0.129951	0.0636959	0.196207	0.000128294	0.000244654	0.0128794	0.0282571	0.0153719	0.00357797	0.0334967
			BIS Summary Score		Continuous	1047	0.0704344	0.0373683	0.1035	3.23073e-05	6.97159e-05	0.0513491	0.0692312	0.0178719	0.00556295	0.0372217
Behavior Problems	Antisocial Behavior	SSAGA	Antisocial Behavior	Early Adolescence	Continuous	1123	0.127345	0.0634906	0.1912	9.83647e-05	0.000196729	0.0294219	0.0438011	0.0143665	0.005041	0.0304766
				Late Adolescence	Continuous	1360	0.140635	0.0828385	0.198432	2.05062e-06	6.00538e-06	0.0368915	0.0554521	0.0185659	0.00762319	0.034932
				Emerging Adulthood	Continuous	1628	0.150663	0.0985445	0.202782	1.72886e-08	9.45112e-08	0.0667584	0.0871319	0.0203765	0.00877639	0.0360638
				Early Adulthood	Continuous	1268	0.17526	0.114944	0.235577	1.53443e-08	8.98739e-08	0.067097	0.0945659	0.0274772	0.0122389	0.0468934
	Oppositional Defiant Disorder		Oppositional Defiant Disorder	Early Adolescence	Continuous	745	0.149459	0.0621953	0.236722	0.000828845	0.00128236	0.0407471	0.0597375	0.0189847	0.00451205	0.0456186
				Late Adolescence	Continuous	1121	0.144823	0.0783597	0.211286	2.1146e-05	4.81658e-05	0.0299513	0.0490045	0.0190611	0.00729391	0.0376823
				Emerging Adulthood	Continuous	1609	0.12577	0.0768927	0.174648	5.09536e-07	1.89918e-06	0.0522337	0.0664041	0.0141686	0.00505875	0.0271129
				Early Adulthood	Continuous	1268	0.115663	0.0569473	0.174379	0.000118702	0.000231751	0.0611324	0.0731112	0.0119831	0.00337999	0.0265894
	ADHD Symptoms		ADHD	Early Adolescence	Continuous	745	0.263377	0.142329	0.384425	2.26569e-05	5.02127e-05	0.0578744	0.0897741	0.031904	0.0112183	0.0618565
			ADHD Inattention		Continuous	745	0.190994	0.105812	0.276177	1.27368e-05	3.07181e-05	0.0488158	0.0798654	0.0310413	0.010776	0.0587549
			ADHD Hyperactive Impulsive		Continuous	745	0.168944	0.0809268	0.256961	0.000181977	0.000324393	0.057546	0.0817345	0.0242034	0.0066262	0.0532033
			ADHD	Late Adolescence	Continuous	1124	0.16049	0.081976	0.239005	6.57558e-05	0.000134799	0.0550734	0.0719964	0.0169279	0.00554102	0.0351735
			ADHD Inattention		Continuous	1124	0.117047	0.0529009	0.181194	0.000363378	0.000595941	0.0626125	0.0751402	0.0125258	0.00329066	0.0275699
			ADHD Hyperactive Impulsive		Continuous	1124	0.131533	0.0642494	0.198818	0.00013445	0.000250566	0.0525732	0.0683891	0.0158259	0.00567585	0.0315146
			ADHD	Emerging Adulthood	Continuous	1609	0.180908	0.12809	0.233726	2.63802e-11	3.18166e-10	0.045076	0.0714258	0.0263466	0.0138148	0.042578
			ADHD Inattention		Continuous	1610	0.15529	0.104263	0.206317	3.00982e-09	2.24368e-08	0.0494281	0.0710381	0.0216005	0.00963429	0.0365513
			ADHD Hyperactive Impulsive		Continuous	1609	0.155603	0.105991	0.205215	9.93777e-10	8.14897e-09	0.0511231	0.072814	0.0216939	0.0102931	0.0358377
			ADHD	Early Adulthood	Continuous	1267	0.151874	0.0893424	0.214406	2.15738e-06	6.10019e-06	0.0427714	0.058327	0.0155426	0.0048794	0.0313383
			ADHD Inattention		Continuous	1267	0.13471	0.0807592	0.18866	1.11698e-06	3.52279e-06	0.0468243	0.0631046	0.0162677	0.00586843	0.0309972
			ADHD Hyperactive Impulsive		Continuous	1267	0.101656	0.046057	0.157255	0.00035186	0.000588827	0.048787	0.0580595	0.00926256	0.00233083	0.0209942
Substance Use	Alcohol	Alcohol Use	Alcohol Frequency	Late Adolescence	Continuous	558	0.140654	0.0539269	0.227381	0.00156332	0.00237394	0.0350099	0.0521998	0.017217	0.00245148	0.0424947
				Emerging Adulthood	Continuous	1267	0.0186429	-0.0395293	0.0768151	0.530029	0.55721	0.043786	0.0440957	0.000311123	1.2e-06	0.00490704
				Early Adulthood	Continuous	1197	-0.0152761	-0.0721272	0.0415749	0.598528	0.613491	0.0380206	0.0382265	0.000206337	6.66e-07	0.00488817
			Max Drinks 24 Hours	Late Adolescence	Continuous	522	0.138845	0.0443216	0.233369	0.00415719	0.00598052	0.0439856	0.0607337	0.0167816	0.00238478	0.0428845
				Emerging Adulthood	Continuous	1442	0.0597862	0.0126781	0.106894	0.0129782	0.0177369	0.120815	0.124009	0.00320105	5.52e-05	0.00986376
				Early Adulthood	Continuous	1183	0.0742045	0.00816301	0.140246	0.0278413	0.0362379	0.0771016	0.0820064	0.00490502	0.00023335	0.0147431
			Binge Drink Frequency	Emerging Adulthood	Continuous	1267	0.044375	-0.0148734	0.103623	0.142363	0.171673	0.0598425	0.0615998	0.00176021	4.74e-06	0.00815469
				Early Adulthood	Continuous	1197	0.0300046	-0.0314517	0.0914609	0.338801	0.396881	0.0866656	0.0874619	0.000797129	2.6e-06	0.00681445
			Alcohol Intoxication Frequency	Emerging Adulthood	Continuous	1267	0.0674305	0.00696319	0.127898	0.0290217	0.037184	0.0390367	0.0430839	0.00405354	0.00012512	0.0133469
				Early Adulthood	Continuous	1197	0.0271935	-0.0354126	0.0897995	0.394751	0.449578	0.0743839	0.0750386	0.000655215	2.29e-06	0.00554851
		SSAGA	Alcohol Dependence	Early Adolescence	Continuous	769	0.166268	0.0557578	0.276778	0.00328738	0.00481366	0.0106814	0.0344499	0.0237921	0.00597174	0.0560263
				Late Adolescence	Continuous	1234	0.138029	0.0801299	0.195928	3.30497e-06	8.46898e-06	0.0196742	0.0371481	0.0174904	0.00681146	0.0338755
				Emerging Adulthood	Continuous	1632	0.099753	0.0448673	0.154639	0.000378359	0.000608341	0.0118514	0.020785	0.00893143	0.00203331	0.0200318
				Early Adulthood	Continuous	1277	0.142257	0.0835549	0.20096	2.26917e-06	6.20239e-06	0.0220683	0.040247	0.0181672	0.00615359	0.03605
	Nicotine	Nicotine Use	Past Year Tobacco Use	Early Adolescence	Binary	745	0.583452	1.41388	2.27178	1.41505e-06	4.29756e-06	0.0549457	0.108387	0.0534409	0.0534165	0.0534165
				Late Adolescence	Binary	1124	0.635534	1.60998	2.2141	5.32506e-15	3.50572e-13	0.0662405	0.156907	0.0906667	0.0906722	0.0906722
				Emerging Adulthood	Binary	1615	0.496012	1.44877	1.86136	8.55053e-15	3.50572e-13	0.0483397	0.106219	0.0578796	0.0578674	0.0578674
				Early Adulthood	Binary	1277	0.567457	1.50857	2.06215	1.1087e-12	2.27283e-11	0.0412359	0.109776	0.06854	0.0685101	0.0685101
		FTND	Nicotine Dependence	Emerging Adulthood	Continuous	576	0.132302	0.0455796	0.219025	0.00291062	0.00433946	0.0416732	0.0556813	0.0140142	0.00143115	0.0381071
				Early Adulthood	Continuous	549	0.174325	0.0804431	0.268208	0.000299755	0.000512081	0.01138	0.0361274	0.0247304	0.00545706	0.0549327
	Cannabis	Cannabis Use	Past Year Cannabis Use	Late Adolescence	Binary	1123	0.535428	1.4533	2.00775	8.32965e-11	8.53789e-10	0.0672298	0.131533	0.0643027	0.0642747	0.0642747
				Emerging Adulthood	Binary	1614	0.451258	1.3907	1.77306	3.27662e-13	8.95608e-12	0.0473721	0.0976719	0.0502999	0.0503252	0.0503252
				Early Adulthood	Binary	1274	0.438849	1.33898	1.79642	4.81276e-09	3.28872e-08	0.0488348	0.0923861	0.0435514	0.0435295	0.0435295
		SSAGA	Cannabis Dependence	Late Adolescence	Continuous	1174	0.137287	0.0755022	0.199071	1.44706e-05	3.39025e-05	0.0126048	0.0299742	0.0173848	0.00582696	0.0358299
				Emerging Adulthood	Continuous	1631	0.156625	0.10401	0.209239	6.5013e-09	4.10082e-08	0.036474	0.0584512	0.0219767	0.0105866	0.0377639
				Early Adulthood	Continuous	1273	0.134133	0.0807705	0.187496	9.47701e-07	3.18369e-06	0.0825571	0.0986892	0.0161379	0.00536657	0.0308895
	Other Drugs		Past Year Other Drug Use	Late Adolescence	Binary	1123	0.59256	1.43264	2.28325	6.23602e-07	2.22328e-06	0.0572719	0.112797	0.0555248	0.0555447	0.0555447
				Emerging Adulthood	Binary	1615	0.404653	1.33069	1.68811	2.60479e-11	3.18166e-10	0.0404608	0.080128	0.0396673	0.0396805	0.0396805
				Early Adulthood	Binary	1273	0.327611	1.222	1.57576	4.39382e-07	1.71568e-06	0.0396081	0.0681292	0.028521	0.0285127	0.0285127
Height				Early Adolescence	Continuous	1071	0.0509259	-0.00771685	0.109569	0.089034	0.11232	0.203494	0.20575	0.00226367	2.29e-05	0.00909372
				Late Adolescence	Continuous	1341	-0.0161488	-0.0657752	0.0334777	0.523716	0.55721	0.442626	0.44287	0.000243518	7.77e-07	0.0032116
				Emerging Adulthood	Continuous	1632	-0.0233683	-0.0638123	0.0170756	0.257601	0.306135	0.547401	0.547891	0.000490962	1.44e-06	0.0029149
				Early Adulthood	Continuous	1277	-0.0203775	-0.0655643	0.0248092	0.376926	0.435323	0.547301	0.547674	0.000373466	1.3e-06	0.00287309

## Sheet: MCTFR
Supplemental Table 1d. Main Effects of the Externalizing PGS in MCTFR
							EXT PGS
Broad Category	Construct	Scale/Measure	Phenotype	Developmental Period	Variable Type	N	Beta/OR	95% CI LL	95% CI UL	Raw P Value	FDR Corrected P Value	Base Model R2	Full Model R2	Delta R2	Delta R2 95% CI LL	Delta R2 95% CI UL
Personality and Behavioral Traits	Multidimensional Personality Traits	Multidimensional Personality Questionnaire Scales	Negative Emotionality	Early Adolescence	Continuous	755	0.196404	0.119037	0.273772	8.09163e-07	1.40539e-06	0.0390445	0.0736314	0.0345869	0.0144116	0.0611681
			Constraint		Continuous	755	-0.212523	-0.294914	-0.130132	5.40846e-07	9.64753e-07	0.0330865	0.0713997	0.0383133	0.0170294	0.0701469
			Aggression		Continuous	771	0.14869	0.0622247	0.235156	0.000788334	0.00106184	0.122545	0.141524	0.0189791	0.00384533	0.0435016
			Positive Emotionality	Late Adolescence	Continuous	1859	0.0124371	-0.042065	0.0669392	0.654739	0.664812	0.00734387	0.00749608	0.000152218	8.28176e-07	0.00327823
			Negative Emotionality		Continuous	1859	0.103066	0.0530885	0.153043	5.51709e-05	8.66971e-05	0.010276	0.0207027	0.0104267	0.00376403	0.0209864
			Constraint		Continuous	1859	-0.194816	-0.246997	-0.142634	3.75085e-13	1.30293e-12	0.0598994	0.0974973	0.0375978	0.0219637	0.0565288
			Aggression		Continuous	1887	0.136967	0.0873773	0.186557	6.97473e-08	1.43854e-07	0.122776	0.141223	0.0184469	0.00928619	0.0313571
			Negative Emotionality	Emerging Adulthood	Continuous	718	0.115068	0.0263505	0.203786	0.0112305	0.0137261	0.043041	0.0554445	0.0124035	0.00142339	0.034268
			Constraint		Continuous	718	-0.126984	-0.212291	-0.0416777	0.00363995	0.00461994	0.0827045	0.0977249	0.0150204	0.00228833	0.0359154
			Aggression		Continuous	722	0.0817974	-0.00190113	0.165496	0.0558338	0.063535	0.151453	0.157679	0.00622628	0.000193258	0.0196297
			Positive Emotionality	Early Adulthood	Continuous	2046	0.00451001	-0.0429983	0.0520183	0.852413	0.852413	0.0183073	0.0183274	2.01206e-05	6.57759e-07	0.00248381
			Negative Emotionality		Continuous	2667	0.102179	0.0582641	0.146094	5.33663e-06	8.80543e-06	0.0214839	0.0316298	0.0101459	0.00399618	0.0184284
			Constraint		Continuous	2667	-0.16704	-0.207168	-0.126912	5.16051e-16	3.09631e-15	0.103521	0.130746	0.0272257	0.017117	0.0392355
			Aggression		Continuous	2702	0.119466	0.0776596	0.161272	2.34823e-08	5.1661e-08	0.167994	0.181733	0.0137382	0.0070623	0.0224016
Behavior Problems	Delinquency	Delinquent Behavior Inventory	Delinquency	Late Childhood	Continuous	801	0.127111	0.0243742	0.229847	0.0155321	0.0186385	0.0560987	0.0751274	0.0190287	0.00394297	0.0440853
				Early Adolescence	Continuous	816	0.225362	0.142241	0.308483	1.39025e-07	2.69872e-07	0.147441	0.197897	0.0504564	0.0251412	0.0785601
				Late Adolescence	Continuous	1394	0.224046	0.167638	0.280453	1.35996e-14	5.98382e-14	0.100775	0.151626	0.0508504	0.0319025	0.0714612
	Oppositional Defiant Disorder	DSM III-R	Oppositional Defiant Disorder	Late Childhood	Continuous	881	0.11752	0.0490106	0.18603	0.000807235	0.00106555	0.02301	0.0362375	0.0132275	0.00241576	0.0305709
				Early Adolescence	Continuous	982	0.133276	0.0627188	0.203834	0.000225763	0.000331118	0.107929	0.125219	0.01729	0.00456429	0.0355556
	Conduct Disorder		Conduct Disorder	Late Childhood	Continuous	881	0.146563	0.0685925	0.224533	0.000243587	0.000349494	0.0845836	0.105817	0.0212339	0.00515571	0.0422814
				Early Adolescence	Continuous	982	0.178024	0.0789201	0.277128	0.000450263	0.000632284	0.152235	0.180052	0.0278176	0.00920481	0.0522912
				Late Adolescence	Continuous	1474	0.167366	0.112256	0.222476	3.30303e-09	8.07408e-09	0.107663	0.137097	0.0294332	0.0159397	0.0459849
	Antisocial Personality Disorder		Antisocial Personality Disorder	Late Adolescence	Continuous	1987	0.237815	0.186965	0.288665	1.19125e-19	1.31037e-18	0.0360243	0.0903898	0.0543656	0.037215	0.0732345
				Emerging Adulthood	Continuous	1926	0.251665	0.19697	0.30636	4.51744e-19	3.72689e-18	0.102471	0.165258	0.0627868	0.0424195	0.0842723
				Early Adulthood	Continuous	2840	0.251733	0.211792	0.291674	3.51541e-34	1.16009e-32	0.0995738	0.164813	0.0652391	0.0499353	0.0837299
	Gambling	DSM IV	DSM IV Pathological Gambling	Emerging Adulthood	Continuous	901	0.0448484	-0.024051	0.113748	0.202355	0.218941	0.0222674	0.024125	0.00185762	3.82491e-06	0.0100348
Substance Use	Alcohol	Alcohol Use	Alcohol Frequency	Early Adolescence	Continuous	1182	0.16558	0.10426	0.226899	1.43973e-07	2.71491e-07	0.030674	0.0571651	0.0264911	0.0128401	0.0451074
				Late Adolescence	Continuous	1994	0.230231	0.178297	0.282165	7.51837e-18	5.51347e-17	0.0152195	0.0656917	0.0504722	0.0340332	0.0704475
				Emerging Adulthood	Continuous	2137	0.136839	0.0913724	0.182305	4.24609e-09	1.00086e-08	0.103411	0.121539	0.0181279	0.00937442	0.0293615
				Early Adulthood	Continuous	2841	0.111818	0.0695526	0.154084	2.30798e-07	4.23129e-07	0.0590265	0.071548	0.0125215	0.00544019	0.0218502
			Alcohol Quantity	Early Adolescence	Continuous	1111	0.151751	0.0778079	0.225694	6.15437e-05	9.44625e-05	0.0389283	0.0614275	0.0224993	0.00840145	0.0427601
				Late Adolescence	Continuous	1994	0.205111	0.154634	0.255587	2.77215e-15	1.30687e-14	0.0348648	0.0763617	0.0414968	0.0268144	0.0590545
				Emerging Adulthood	Continuous	1919	0.155563	0.108439	0.202688	1.24146e-10	3.56246e-10	0.100456	0.124453	0.0239969	0.0130772	0.0390407
				Early Adulthood	Continuous	2746	0.131412	0.0912854	0.171538	1.61273e-10	4.25761e-10	0.0879039	0.105178	0.0172738	0.00963066	0.0282405
			Max Drinks 24 Hours	Late Adolescence	Continuous	1145	0.202403	0.143308	0.261499	3.00944e-11	9.45824e-11	0.0668908	0.105585	0.038694	0.0214843	0.0592685
				Emerging Adulthood	Continuous	1881	0.171272	0.126604	0.215939	8.75256e-14	3.39805e-13	0.271556	0.299735	0.0281797	0.0170323	0.040459
				Early Adulthood	Continuous	2825	0.146592	0.107602	0.185581	2.24571e-13	8.23428e-13	0.192473	0.213377	0.0209038	0.0127138	0.0317674
		Alcohol Problems (DSM III-R)	Alcohol Abuse and Dependence	Early Adolescence	Continuous	981	0.143621	0.0425502	0.244692	0.00545487	0.00679286	0.0569151	0.0742255	0.0173104	0.00462917	0.0366122
				Late Adolescence	Continuous	1991	0.167158	0.110557	0.22376	8.24797e-09	1.87712e-08	0.0170508	0.0443834	0.0273326	0.0157198	0.0439326
				Emerging Adulthood	Continuous	1932	0.158924	0.102647	0.215201	3.54146e-08	7.53989e-08	0.115917	0.140384	0.0244666	0.0129537	0.0405029
				Early Adulthood	Continuous	2884	0.162369	0.124244	0.200494	1.07086e-16	7.06765e-16	0.0881655	0.114095	0.025929	0.0153082	0.0372541
	Nicotine	Nicotine Use	Past Year Cigarette Use	Early Adolescence	Binary	1121	0.435447	1.24739	1.91523	6.86568e-05	0.000102985	0.0551097	0.0918328	0.0367231	0.0367231	0.0367231
				Late Adolescence	Binary	1993	0.450718	1.39524	1.76538	5.96511e-14	2.46061e-13	0.0267055	0.0840504	0.0573449	0.0573449	0.0573449
				Emerging Adulthood	Binary	2047	0.547436	1.53526	1.94677	1.61707e-19	1.52467e-18	0.0709528	0.140965	0.0700119	0.0700119	0.0700119
				Early Adulthood	Binary	2882	0.513416	1.50025	1.86116	9.964e-21	1.64406e-19	0.0547403	0.116675	0.0619351	0.0619351	0.0619351
		FTND	Nicotine Dependence	Late Adolescence	Continuous	940	0.123852	0.0540121	0.193692	0.000532978	0.000732845	0.0518359	0.0650871	0.0132512	0.00511156	0.0238428
				Emerging Adulthood	Continuous	558	0.169821	0.0645991	0.275042	0.00164693	0.00213133	0.106709	0.131831	0.0251212	0.00745094	0.0506547
				Early Adulthood	Continuous	748	0.260183	0.181866	0.3385	1.37982e-10	3.79449e-10	0.0816036	0.14894	0.0673364	0.0373888	0.105457
	Cannabis	Cannabis Use	Past Year Cannabis Use	Early Adolescence	Binary	1170	0.85377	1.71259	3.22049	1.16135e-07	2.3227e-07	0.082211	0.173359	0.0911483	0.0911483	0.0911483
				Late Adolescence	Binary	1986	0.449961	1.36496	1.80182	2.12242e-10	5.38768e-10	0.02158	0.0647851	0.043205	0.043205	0.043205
				Emerging Adulthood	Binary	2123	0.498327	1.45505	1.86194	2.33404e-15	1.28372e-14	0.0464587	0.105628	0.0591689	0.0591689	0.0591689
				Early Adulthood	Binary	2723	0.551657	1.54118	1.95574	1.10902e-19	1.31037e-18	0.0778611	0.141702	0.0638405	0.0638405	0.0638405
		Cannabis Problems (DSM III-R)	Cannabis Abuse and Dependence	Early Adolescence	Continuous	981	0.146916	0.0240256	0.269805	0.0193215	0.0227717	0.0673352	0.0857806	0.0184454	0.00378115	0.0396718
				Late Adolescence	Continuous	1989	0.134808	0.0793899	0.190227	1.99851e-06	3.3821e-06	0.0196459	0.0375691	0.0179232	0.00789098	0.0311551
				Emerging Adulthood	Continuous	2041	0.212164	0.149863	0.274464	3.18654e-11	9.55963e-11	0.0405391	0.0836046	0.0430655	0.0264161	0.0624899
				Early Adulthood	Continuous	2885	0.158736	0.113795	0.203677	5.436e-12	1.79388e-11	0.0463051	0.0722883	0.0259833	0.0148318	0.0397822
Height				Late Childhood	Continuous	1370	-0.0348369	-0.0984621	0.0287884	0.283389	0.301672	0.086691	0.0880126	0.00132159	3.28645e-06	0.0075646
				Early Adolescence	Continuous	1122	-0.0329218	-0.105653	0.0398097	0.375169	0.393034	0.17596	0.177048	0.00108735	2.9722e-06	0.00701459
				Late Adolescence	Continuous	1783	-0.0329988	-0.0762767	0.0102792	0.135232	0.148755	0.509436	0.510511	0.00107522	1.51767e-05	0.00408824
				Emerging Adulthood	Continuous	1840	-0.0320111	-0.0739715	0.00994932	0.135019	0.148755	0.516423	0.517411	0.000988214	8.89439e-06	0.00411788
				Early Adulthood	Continuous	1327	-0.05595	-0.106421	-0.0054794	0.0299745	0.0347073	0.483265	0.486328	0.0030631	0.000318118	0.00851745

## Sheet: FT12 
Supplemental Table 1e. Main Effects of the Externalizing PGS in FT12
							EXT PGS
Broad Category	Category	Scale/Measure	Phenotype	Developmental Period	Variable Type	n	Beta/OR	95% CI LL	95% CI UL	Raw P Value	FDR Corrected P Value	Base Model R2	Full Model R2	Delta R2	Delta R2 95% CI LL	Delta R2 95% CI UL
Personality and Behavioral Traits	Personality	NEO-PI-R	Neuroticism	Early Adulthood	Continuous	856	0.0433439	-0.0310256	0.117714	0.253644	0.338192	0.127342	0.129094	0.00175273	6.29189e-06	0.0113848
			Extraversion		Continuous	856	0.100083	0.0223201	0.177847	0.0118332	0.0283997	0.0463689	0.0558713	0.00950248	0.00116393	0.0264741
			Openness		Continuous	856	-0.0003458	-0.0778614	0.0771698	0.993025	0.993025	0.0386871	0.0386872	1.12191e-07	9.72724e-07	0.00591271
			Conscientiousness		Continuous	856	-0.066472	-0.143504	0.0105598	0.0911465	0.156251	0.0109021	0.0149778	0.00407576	5.20173e-05	0.0189629
			Agreeableness		Continuous	856	-0.0785669	-0.150681	-0.00645311	0.0330171	0.0699186	0.0216952	0.0275352	0.00584001	0.00030475	0.0188327
	Impulsivity	Karolinska Impulsivity Subscale	Impulsivity	Late Adolescence	Continuous	1076	0.117226	0.0534174	0.181035	0.0003319	0.00149353	0.0228684	0.0356302	0.0127619	0.00323808	0.028547
		MPNI	Parent Interview: Compliance	Early Adolescence	Continuous	1135	-0.0515718	-0.123185	0.0200417	0.158382	0.237573	0.02228	0.0247352	0.00245521	5.86237e-06	0.0115873
			Adolescent Report: Compliance		Continuous	1156	-0.13258	-0.194617	-0.0705423	3.02e-05	0.00022775	0.0119528	0.0283021	0.0163493	0.00577847	0.0339312
			Adolescent Report: Compliance	Late Adolescence	Continuous	1092	0.00505759	-0.0451518	0.055267	0.843528	0.893147	0.0231839	0.0232076	2.37282e-05	4.56812e-07	0.00287869
Behavior Problems	Aggression	MPNI	Parent Interview: Aggression	Early Adolescence	Continuous	1135	0.0455491	-0.0198643	0.110962	0.17259	0.248529	0.0258656	0.0278493	0.00198369	2.03026e-05	0.0104548
			Adolescent Report: Aggression		Continuous	1155	0.0781925	0.0150666	0.141318	0.0153444	0.034525	0.0601406	0.0658725	0.00573193	0.000529797	0.0171752
			Adolescent Report: Aggression	Late Adolescence	Continuous	1092	0.0498079	-0.00544018	0.105056	0.0775109	0.13952	0.0540514	0.0563527	0.00230129	3.73016e-05	0.00950525
	Psychiatric Disorders	SSAGA	ADHD	Early Adolescence	Continuous	1213	0.0868375	0.0240176	0.149657	0.00683744	0.0205123	0.00952287	0.0167905	0.00726764	0.000870749	0.0192724
			ADHD Hyperactivity		Continuous	1211	0.0744173	0.0172269	0.131608	0.0108838	0.027987	0.00746411	0.0128281	0.00536394	0.000465612	0.015423
			ADHD Inattention		Continuous	1211	0.0848173	0.0204753	0.149159	0.00989167	0.0273923	0.011091	0.01794	0.00684901	0.000667826	0.0204514
			Oppositional Defiance Disorder		Continuous	1213	0.0764053	0.0215841	0.131227	0.00639361	0.0205123	0.0115934	0.0174524	0.00585893	0.000902101	0.0142742
			Conduct Disorder		Continuous	1213	0.144277	0.0778176	0.210737	2.25e-05	0.00022775	0.0496366	0.069162	0.0195254	0.00719226	0.037188
Social and Peer Behavior	Social Behavior	MPNI	Parent Interview: Social Activity	Early Adolescence	Continuous	1135	0.0228976	-0.0438664	0.0896616	0.50159	0.622663	0.0151206	0.0156055	0.000484936	1.78919e-06	0.00574967
			Adolescent Report: Social Activity		Continuous	1156	-0.0110671	-0.0730936	0.0509594	0.726617	0.817444	0.0117409	0.011856	0.000115112	5.66784e-07	0.00503394
			Adolescent Report: Social Activity	Late Adolescence	Continuous	1092	-0.0045021	-0.0710185	0.0620143	0.894486	0.920043	0.0173141	0.0173329	1.88022e-05	1.44945e-06	0.00493278
Substance Use	Alcohol	Alcohol Use	Alcohol Frequency	Early Adolescence	Continuous	1174	0.0543597	-0.0121689	0.120888	0.10954	0.179247	0.00662649	0.00946176	0.00283528	1.97088e-05	0.0114467
				Late Adolescence	Continuous	1092	0.193664	0.118956	0.268373	4.43e-07	7.97e-06	0.0128417	0.0476334	0.0347917	0.0175543	0.0599327
				Early Adulthood	Continuous	853	0.101568	0.0375659	0.16557	0.00193136	0.00772544	0.0588083	0.068747	0.0099387	0.00155416	0.0239682
			Alcohol Intoxication Frequency	Early Adolescence	Continuous	1166	0.0611957	-0.00385493	0.126246	0.0654618	0.124033	0.0105454	0.0141146	0.00356915	4.37384e-05	0.0133657
				Late Adolescence	Continuous	1090	0.23379	0.150229	0.317352	5.19e-08	1.87e-06	0.00599336	0.0566936	0.0507002	0.0262317	0.0803676
				Early Adulthood	Continuous	853	0.153077	0.0813714	0.224782	3.16e-05	0.00022775	0.0697626	0.0913723	0.0216097	0.00807451	0.0410509
		SSAGA	Alcohol Dependence	Early Adolescence	Continuous	1213	0.0716251	0.00488121	0.138369	0.0356438	0.0712877	0.0185993	0.0234793	0.00487994	0.000188832	0.0155402
				Late Adolescence	Continuous	855	0.159533	0.0828265	0.236241	5.01e-05	0.0003005	0.0269411	0.0506822	0.0237411	0.0080883	0.0478508
Height				Early Adolescence	Continuous	1162	-0.0087196	-0.0793741	0.0619349	0.80891	0.882447	0.0466327	0.0467045	7.18183e-05	7.23544e-07	0.0043806
				Late Adolescence	Continuous	947	0.0206682	-0.0341643	0.0755008	0.46022	0.591711	0.524003	0.524404	0.000401178	8.98963e-07	0.00373603
				Early Adulthood	Continuous	849	0.0114011	-0.0457304	0.0685327	0.695797	0.808022	0.536968	0.537088	0.000120147	5.17196e-07	0.00295195

## Sheet: ALSPAC Sex
Supplemental 2a. Interaction between the EXT PGS and Sex In ALSPAC
Broad Category	Construct	Scale/Measure	Phenotype	Developmental Period	Variable Type	n	PGS	P	Sex	P	PGS * Sex	P	P FDR
Temperament	Temperament	Carey Infant/Toddler Scales	Activity	Toddlerhood	Continuous	6948	-0.0267552	0.47533	-0.124094	2.31295e-07	0.0216321	0.36625	0.703989
			Rhythmicity		Continuous	6946	-0.0197475	0.608224	0.0188085	0.433342	0.00159188	0.947287	0.865583
			Approach		Continuous	6946	-0.050904	0.185846	0.142703	2.68156e-09	0.00652058	0.790123	0.762848
			Adaptability		Continuous	6940	-0.0853263	0.0261702	-0.0992094	3.57995e-05	0.0547671	0.0238274	0.847266
			Intensity		Continuous	6946	-0.0446698	0.24616	-0.0433224	0.0710681	0.0319422	0.193865	0.864647
			Mood		Continuous	6948	-0.0463549	0.227553	-0.0268955	0.262692	0.0184675	0.444237	0.973351
			Persistence		Continuous	6946	-0.0157592	0.689493	-0.0850154	0.000397254	0.000882809	0.971534	0.909386
			Distractibility		Continuous	6948	-0.0868058	0.0243334	-0.0253817	0.290334	0.0446125	0.0665852	0.415277
			Threshold		Continuous	6947	-0.0502365	0.178184	0.111453	3.39827e-06	0.0310435	0.195774	0.703989
		Emotionality, Activity, and Sociability Temperament Scale	Emotionality	Early Childhood	Continuous	6646	-0.0429803	0.26649	0.14391	4.39003e-09	0.0239044	0.328427	0.852513
			Activity		Continuous	6644	0.0237166	0.530888	-0.15732	1.31761e-10	0.0186169	0.439852	0.865583
			Shyness		Continuous	6645	-0.116414	0.00275363	0.0301749	0.216678	0.0120398	0.624512	0.865583
			Sociability		Continuous	6646	0.0240193	0.548612	0.10842	9.53825e-06	0.00895158	0.721222	0.86876
Personality and Behavioral Traits	Big Five Personality Traits	IPIP	Extraversion	Early Adolescence	Continuous	4412	0.11844	0.0101322	0.2149	4.44965e-13	0.0169019	0.564548	0.949389
			Agreeableness		Continuous	4334	0.0122808	0.795115	0.644184	1.91597e-104	-0.0369172	0.205163	0.591995
			Conscientiousness		Continuous	4215	-0.114881	0.0154668	-0.12453	4.45249e-05	-0.0120226	0.69272	0.865583
			Neuroticism		Continuous	4273	-0.0114377	0.807215	-0.476927	7.26511e-57	-0.0361062	0.225046	0.864647
			Openness		Continuous	4318	0.0138329	0.776375	-0.123932	4.51557e-05	-0.0232541	0.447316	0.865583
	Impulsivity	UPPS-P	UPPS-P Summary Score	Early Adulthood	Continuous	2964	0.0824723	0.000207631	-0.0926991	1.38877e-11	-0.0174146	0.18374	0.865583
			Negative Urgency		Continuous	2964	0.127461	0.0390137	0.144152	0.000114309	-0.0135869	0.711258	0.844956
			Perseverance		Continuous	2963	-0.0707563	0.256215	-0.0699781	0.066252	0.0450144	0.223788	0.86876
			Sensation Seeking		Continuous	2965	0.194241	0.000716868	-0.591271	1.08075e-57	-0.0738434	0.0312911	0.747399
			Premeditation		Continuous	2965	0.141166	0.0248188	0.0734316	0.0512378	-0.00740004	0.840931	0.703989
			Positive Urgency		Continuous	2965	0.233924	0.000297758	-0.277456	3.15014e-13	-0.0674572	0.0721067	0.86876
	Sensation Seeking	Arnett	Intensity	Late Childhood	Continuous	4548	0.193813	2.35086e-05	-0.704082	8.70777e-134	-0.0539135	0.0504096	0.86876
			Intensity	Early Adolescence	Continuous	4789	0.18065	1.7692e-05	-0.659366	2.56473e-124	-0.0223198	0.39555	0.973351
			Intensity	Late Adolescence	Continuous	3655	0.127189	0.0178662	-0.723936	2.50565e-109	-0.0202194	0.52192	0.865583
			Novelty		Continuous	3653	0.15355	0.00425746	-0.307215	2.01907e-20	-0.0440691	0.174812	0.703989
			Intensity	Emerging Adulthood	Continuous	2189	0.0721864	0.328089	-0.736249	8.0331e-64	0.0117977	0.78218	0.546605
			Novelty		Continuous	2189	0.0825955	0.247174	-0.406162	6.32001e-21	0.00122135	0.977085	0.865583
Behavior Problems	Hyperactivity-Impulsivity/Inattention	Revised Rutter Parent Scale	Hyperactivity-Impulsivity/Inattention	Early Childhood	Continuous	6090	0.0255569	0.536867	-0.190972	7.36809e-14	0.0152263	0.558044	0.865583
		Strengths and Difficulties Questionnaire		Middle Childhood	Continuous	5531	0.107169	0.0119526	-0.296482	9.75344e-29	-0.0167017	0.533287	0.652464
				Late Childhood	Continuous	6010	0.0295617	0.473073	-0.340632	1.09058e-40	0.0418867	0.100963	0.864647
				Early Adolescence	Continuous	5038	0.0483158	0.277958	-0.333911	2.95864e-33	0.0490305	0.0727862	0.703989
				Late Adolescence	Continuous	4096	-0.0242794	0.631642	-0.241627	8.55902e-15	0.073219	0.0162708	0.86876
				Early Adulthood	Continuous	2995	0.0897138	0.159505	-0.215988	2.31551e-08	-0.00233035	0.949417	0.546605
	ADHD Symptoms	DAWBA	ADHD	Middle Childhood	Continuous	5481	0.0722767	0.141585	-0.405313	5.6068e-44	0.00376591	0.896931	0.685487
			ADHD Inattention		Continuous	5474	0.0471038	0.289196	-0.349419	3.83838e-39	0.00954403	0.719231	0.865583
			ADHD Hyperactivity/ Impulsivity		Continuous	5481	0.0684183	0.129077	-0.328195	8.20302e-35	-0.000530016	0.984173	0.685487
			ADHD	Late Childhood	Continuous	5356	0.132494	0.0101188	-0.362538	2.03493e-33	-0.0284146	0.348513	0.865583
			ADHD Inattention		Continuous	5349	0.110148	0.0165768	-0.311784	1.39499e-30	-0.0248977	0.361529	0.865583
			ADHD Hyperactivity/ Impulsivity		Continuous	5356	0.113751	0.0155769	-0.272885	8.24566e-24	-0.024599	0.375243	0.865583
			ADHD	Early Adolescence	Continuous	4978	0.0949898	0.0994428	-0.33204	1.51126e-23	-0.00603217	0.856007	0.865583
			ADHD Inattention		Continuous	3221	0.0485288	0.410836	-0.287896	2.52816e-16	0.0407669	0.243275	0.86876
			ADHD Hyperactivity/ Impulsivity		Continuous	4978	0.125797	0.0111627	-0.27011	1.11389e-21	-0.0398506	0.161067	0.984173
			ADHD	Late Adolescence	Continuous	3611	0.0871619	0.257448	-0.393741	4.8856e-19	0.0360812	0.419669	0.703989
			ADHD Inattention		Continuous	3605	0.0331177	0.559522	-0.292113	1.57418e-18	0.0522616	0.117784	0.864647
			ADHD Hyperactivity/ Impulsivity		Continuous	3611	0.0990951	0.0926149	-0.221568	4.06297e-11	-0.019733	0.560045	0.864647
		DSM-5	ADHD	Early Adulthood	Continuous	2865	0.0795286	0.462991	-0.080439	0.187647	0.0314443	0.610319	0.959873
			ADHD Inattention		Continuous	2864	0.115199	0.11399	-0.0605269	0.128742	-0.0205917	0.610896	0.741989
			ADHD Hyperactivity/ Impulsivity		Continuous	2865	-0.00967571	0.888746	-0.0380433	0.332835	0.0522317	0.194557	0.703989
	Prosocial Behavior	Revised Rutter Parent Scale	Prosocial Behavior	Early Childhood	Continuous	6090	-0.0489253	0.233439	0.319334	2.91835e-36	0.0418795	0.100676	0.94227
		Strengths and Difficulties Questionnaire		Middle Childhood	Continuous	5536	-0.0926588	0.0354494	0.36968	4.10447e-44	0.0707405	0.00743295	0.865583
				Late Childhood	Continuous	6014	-0.0698791	0.100064	0.413971	2.60425e-59	0.0314098	0.21307	0.864647
				Early Adolescence	Continuous	5044	-0.0250072	0.585596	0.320226	2.87894e-30	-0.0042461	0.879577	0.865583
				Late Adolescence	Continuous	4087	-0.0147263	0.772341	0.21969	2.12949e-12	-0.0305441	0.32102	0.965701
				Early Adulthood	Continuous	2996	0.030119	0.670094	0.561106	1.05348e-43	0.00339116	0.930943	0.546605
	Conduct Problems	Revised Rutter Parent Scale	Conduct Problems	Early Childhood	Continuous	6090	0.103879	0.0125906	-0.175782	5.73928e-12	-0.0143235	0.583774	0.865583
		Strengths and Difficulties Questionnaire		Middle Childhood	Continuous	5537	0.138144	0.00120925	-0.150557	1.71108e-08	-0.0367763	0.173377	0.240142
				Late Childhood	Continuous	6012	0.123062	0.00282096	-0.143047	2.52795e-08	-0.0259947	0.30291	0.703989
				Early Adolescence	Continuous	5039	0.142708	0.00313817	-0.0887625	0.0015435	-0.0232624	0.427643	0.958111
				Late Adolescence	Continuous	4095	0.116836	0.0211917	0.0609031	0.0493243	0.0118166	0.708409	0.8514
				Early Adulthood	Continuous	2996	0.217972	0.00215022	-0.116594	0.00331135	-0.0497906	0.214378	0.970727
	Antisocial Behavior	Antisocial Behavior Questionnaire for Young Children	Antisocial Behavior	Middle Childhood	Continuous	4754	0.113043	0.0263158	-0.292943	4.21731e-24	-0.0322936	0.26262	0.703989
				Late Childhood	Continuous	500	0.306963	0.0351499	-0.369965	2.23918e-05	-0.0841755	0.312516	0.86876
	Delinquency	Edinburgh Study for Youth Transitions and Crime Delinquency Scale	Delinquency	Early Adolescence	Continuous	4323	0.133279	0.00856831	-0.111371	0.000264025	0.0117724	0.696775	0.865583
				Late Adolescence	Continuous	5153	0.182373	0.000209706	-0.227572	2.95106e-16	-0.0111314	0.693739	0.96232
				Emerging Adulthood	Continuous	3724	0.321409	2.90262e-05	-0.306544	8.78989e-18	-0.112728	0.00984188	0.546605
				Early Adulthood	Continuous	3603	0.260139	0.000337322	-0.307679	1.97542e-15	-0.106099	0.00923574	0.240142
	Callous Unemotionality	Callous-Unemotional scale	Callous Unemotionality	Early Adolescence	Continuous	4990	0.00612821	0.896304	0.309695	4.58157e-28	-0.00403803	0.888858	0.865583
	Oppositional Defiant Disorder	DAWBA	Oppositional Defiant Disorder	Middle Childhood	Continuous	5467	0.0778151	0.084533	-0.17826	3.29966e-11	-0.014068	0.601952	0.865583
				Late Childhood	Continuous	5348	0.128644	0.00501707	-0.136511	5.58439e-07	-0.0424537	0.123612	0.703989
				Early Adolescence	Continuous	4968	0.104397	0.0233488	-0.0293849	0.299518	-0.0173436	0.539557	0.908818
				Late Adolescence	Continuous	3573	0.116787	0.0342682	5.4229e-05	0.998705	-0.0200947	0.551005	0.984173
	Conduct Disorder		Conduct Disorder	Middle Childhood	Continuous	5464	0.096401	0.037088	-0.118972	9.77791e-06	-0.0204454	0.468138	0.864647
				Late Childhood	Continuous	5361	0.149007	0.00147719	-0.162232	2.2242e-09	-0.0282976	0.304738	0.949389
				Early Adolescence	Continuous	4961	0.167995	0.000284389	-0.0641587	0.0224115	-0.0108362	0.701664	0.865583
				Late Adolescence	Continuous	3568	0.0827521	0.107895	-0.0294407	0.374817	0.0367955	0.251175	0.865583
	Gambling Problems	Problem Gambling Severity Index	Gambling Problems	Emerging Adulthood	Continuous	1940	0.0896983	0.289686	-0.334414	4.40556e-12	-0.0223363	0.630939	0.703989
				Early Adulthood	Continuous	1478	0.154541	0.117999	-0.218084	7.37718e-05	-0.0542367	0.361486	0.47719
Emotional Difficulties		Revised Rutter Parent Scale	Emotional Difficulties	Early Childhood	Continuous	6090	-0.0427735	0.314074	0.0536377	0.036551	0.017069	0.518679	0.631774
		Strengths and Difficulties Questionnaire		Middle Childhood	Continuous	5530	-0.0666851	0.135936	0.0569561	0.033796	0.0245038	0.382225	0.865583
				Late Childhood	Continuous	6008	-0.0567507	0.171074	0.159816	5.64187e-10	0.0329182	0.212353	0.703989
				Early Adolescence	Continuous	5039	-0.0291084	0.53252	0.233908	8.00643e-17	0.0139491	0.64178	0.844956
				Late Adolescence	Continuous	4087	-0.0672202	0.114982	0.417607	3.22033e-42	0.0558916	0.0533643	0.865583
				Early Adulthood	Continuous	2995	0.00855315	0.885792	0.49108	2.57581e-41	0.0252865	0.479896	0.86876
Social and Peer Behavior	Peer Problems	Strengths and Difficulties Questionnaire	Peer Problems	Middle Childhood	Continuous	5534	-0.0103118	0.816353	-0.158575	3.4817e-09	0.0238371	0.382713	0.865583
				Late Childhood	Continuous	6011	0.0250183	0.565705	-0.132553	2.70331e-07	-0.0170999	0.524541	0.865583
				Early Adolescence	Continuous	5036	0.0109829	0.816255	-0.15533	3.54907e-08	0.00301595	0.918208	0.652464
				Late Adolescence	Continuous	4092	-0.122862	0.0174932	-0.0981941	0.00169229	0.0617138	0.0529481	0.591995
				Early Adulthood	Continuous	2995	0.0674606	0.299899	-0.0674721	0.0774407	-0.0133875	0.724462	0.330839
Substance Use	Alcohol	AUDIT	Alcohol Consumption	Late Adolescence	Continuous	3878	0.10382	0.0542639	-0.15231	2.26105e-06	0.0425967	0.186089	0.959652
			Alcohol Problems		Continuous	3894	0.133521	0.00776031	0.108079	0.000688553	-0.00937396	0.763738	0.703989
			Alcohol Consumption	Emerging Adulthood	Continuous	3581	0.0671986	0.246261	-0.19982	4.24461e-09	0.01662	0.63145	0.865583
			Alcohol Problems		Continuous	3582	0.122531	0.0288931	-0.100151	0.00358223	-0.00556031	0.865449	0.865583
			Alcohol Consumption	Early Adulthood	Continuous	2931	-0.106645	0.114667	-0.242493	4.94951e-10	0.10443	0.00803672	0.703989
			Alcohol Problems		Continuous	3503	0.119821	0.0534238	-0.210303	5.67281e-09	-0.0167949	0.629774	0.895923
	Nicotine	Nicotine use	Past 30-day Cigarette Use	Late Adolescence	Binary	2010	0.208412	0.203362	0.165377	0.0759424	0.0340898	0.72634	0.86876
				Emerging Adulthood	Binary	2410	0.350757	0.0181953	-0.0881811	0.307104	-0.033156	0.707748	0.86876
				Early Adulthood	Binary	2750	0.381093	0.00617926	0.0124594	0.87527	-0.0404956	0.626404	0.865583
		FTND	Nicotine Dependence	Late Adolescence	Continuous	659	0.0404493	0.779364	0.0408635	0.592626	0.10764	0.216803	0.86876
				Emerging Adulthood	Continuous	778	0.163991	0.181203	0.0317074	0.658579	-0.0432701	0.558941	0.86876
				Early Adulthood	Continuous	656	0.0222164	0.874716	-0.162902	0.0420912	0.0614824	0.478779	0.240142
	Cannabis	CAST	Problem Cannabis Use	Late Adolescence	Continuous	1636	0.194123	0.0247065	-0.32017	1.09746e-10	-0.00627812	0.907105	0.865583
				Emerging Adulthood	Continuous	1882	0.340195	5.08324e-05	-0.338248	1.96591e-12	-0.0972612	0.0537644	0.951214
				Early Adulthood	Continuous	1934	0.397033	4.42431e-06	-0.386725	2.94524e-15	-0.144245	0.00290869	0.240142
	Other Drugs	Drug Use	Past-year Other Drug Use	Late Adolescence	Binary	2536	0.719086	0.000290475	-0.0868865	0.478066	-0.188161	0.1211	0.865583
				Emerging Adulthood	Binary	3513	0.506104	0.000364417	-0.266653	0.00208686	-0.112087	0.195419	0.865583
				Early Adulthood	Binary	3553	0.527144	7.39898e-05	-0.309682	7.50454e-05	-0.130332	0.101613	0.949389
Height				Early Childhood	Continuous	3938	0.0170454	0.729338	-0.117924	0.00021341	0.010316	0.742451	0.240142
				Middle Childhood	Continuous	3679	-0.0282727	0.59817	-0.084929	0.00997062	0.0176717	0.588073	0.703989
				Late Childhood	Continuous	5140	0.0517266	0.246415	0.092806	0.000870463	-0.0226986	0.428582	0.865583
				Early Adolescence	Continuous	4790	0.0236926	0.637553	-0.494252	2.39862e-66	-0.00529356	0.853453	0.865583
				Late Adolescence	Continuous	4624	0.0216008	0.55018	-1.39199	0	-0.00853946	0.695085	0.879408

## Sheet: AddHealth Sex
Supplemental Table 2b. Interaction between the EXT PGS and Sex In AddHealth
Broad Category	Construct	Scale/Measure	Phenotype	Developmental Period	Variable Type	n	PGS	P	Sex	P	PGS * Sex	P	P FDR
Personality and Behavioral Traits	Personality	Big Five Personality Traits	Neuroticism	Early Adulthood	Continuous	938	0.277974	0.0162508	0.339631	2.29828e-07	-0.114065	0.0941312	0.747035
			Conscientiousness		Continuous	938	-0.109062	0.291602	0.335877	3.07426e-07	-0.00730255	0.908318	0.999801
			Agreeableness		Continuous	938	-0.160722	0.167253	0.638516	9.61616e-22	0.0828973	0.219011	0.747035
			Openness		Continuous	938	-0.111417	0.353801	-0.280083	3.02277e-05	0.0502889	0.474546	0.891877
			Extraversion		Continuous	938	0.00215887	0.985875	0.0552072	0.411427	0.0606072	0.394152	0.847629
	Impulsivity	AddHealth Questionnaire Battery	Impulsivity	Emerging Adulthood	Continuous	1919	0.0657435	0.355493	-0.576303	6.87005e-38	0.0117547	0.790284	0.960524
				Early Adulthood	Continuous	2373	0.109724	0.0847614	-0.579566	5.27595e-47	-0.000672334	0.986302	0.999801
	Riskiness	AddHealth Questionnaire Battery	Riskiness	Emerging Adulthood	Continuous	840	0.254918	0.0262179	-0.513723	3.9148e-13	-0.0761101	0.264026	0.747035
				Early Adulthood	Continuous	1126	-0.00383467	0.966974	-0.420051	1.68603e-12	0.0575885	0.311264	0.747035
Behavior Problems	Delinquency	AddHealth Questionnaire Battery	Delinquency	Early Adolescence	Continuous	1584	0.223062	0.0147587	-0.321406	9.04513e-10	-0.0529554	0.296841	0.747035
				Late Adolescence	Continuous	3395	0.102954	0.0959576	-0.245245	1.00111e-12	0.0195001	0.588536	0.915969
				Emerging Adulthood	Continuous	3214	0.207187	0.00162971	-0.446643	1.32546e-34	-0.0811838	0.0256134	0.409815
				Early Adulthood	Continuous	3321	0.125695	0.080179	-0.385926	1.0606e-25	-0.0456714	0.231361	0.747035
Substance Use	Alcohol	AddHealth Questionnaire Battery	Alcohol Frequency	Early Adolescence	Continuous	1579	0.0838455	0.32263	0.0390146	0.442169	0.0128256	0.800436	0.960524
				Late Adolescence	Continuous	3390	0.0926402	0.09849	-0.0442967	0.195952	0.0260208	0.445066	0.890132
				Emerging Adulthood	Continuous	3174	0.0933639	0.11288	-0.302302	2.85771e-17	-0.0187232	0.591564	0.915969
				Early Adulthood	Continuous	3286	0.00589449	0.92129	-0.372586	3.18232e-26	-0.00479034	0.892571	0.999801
			Alcohol Quantity	Early Adolescence	Continuous	597	0.110403	0.492375	-0.108207	0.203408	-0.0125434	0.893733	0.999801
				Late Adolescence	Continuous	2122	0.0873189	0.22774	-0.348297	9.4808e-16	0.0157775	0.715199	0.953599
				Emerging Adulthood	Continuous	2368	-0.0483062	0.478045	-0.609811	5.19474e-51	0.0660364	0.10383	0.747035
				Early Adulthood	Continuous	2694	0.201717	0.00232281	-0.606311	2.76339e-56	-0.0580371	0.129659	0.747035
			Binge Drinking Frequency	Early Adolescence	Continuous	601	0.11916	0.467733	-0.190725	0.0259753	-0.00469772	0.959197	0.999801
				Late Adolescence	Continuous	2139	0.0483587	0.500227	-0.300271	3.23772e-12	0.0484785	0.256619	0.747035
				Emerging Adulthood	Continuous	2393	0.137214	0.0409335	-0.543591	3.04975e-41	-0.0448998	0.260206	0.747035
				Early Adulthood	Continuous	2699	0.0668218	0.299357	-0.617325	3.98644e-59	-0.000410045	0.991369	0.999801
		AddHealth Questionnaire Battery	Alcohol Problems	Late Adolescence	Continuous	2146	0.0504583	0.473722	0.0388699	0.367488	0.0408635	0.356467	0.814782
				Emerging Adulthood	Continuous	2394	0.0677414	0.331084	-0.204669	7.22269e-07	-0.016978	0.675921	0.953599
				Early Adulthood	Continuous	1934	0.084566	0.274826	-0.291502	1.81665e-10	-1.11605e-05	0.999801	0.999801
	Nicotine	Nicotine Use	Past 30-Day Cigarette Use	Early Adolescence	Binary	1487	0.479012	0.0226275	0.0962754	0.409886	-0.0631531	0.613253	0.91988
				Late Adolescence	Binary	3281	0.253673	0.0309235	0.263748	0.000224263	0.0747874	0.308569	0.747035
				Emerging Adulthood	Binary	2815	0.330775	0.00880943	-0.221534	0.00419501	0.052622	0.511557	0.891877
				Early Adulthood	Binary	1860	0.266703	0.0839513	0.0284993	0.765919	0.147906	0.132844	0.747035
		FTND	Nicotine Dependence	Emerging Adulthood	Continuous	794	0.36169	0.00299215	-0.332538	3.21222e-06	-0.192856	0.010733	0.257592
				Early Adulthood	Continuous	1148	0.0418168	0.644447	-0.243962	3.55121e-05	0.0167077	0.780903	0.960524
	Cannabis	Cannabis Use	Past 30-Day Cannabis Use	Early Adolescence	Binary	1577	0.133976	0.641791	-0.181987	0.314496	0.213102	0.220537	0.747035
				Late Adolescence	Binary	3372	0.130048	0.340906	0.024284	0.776178	0.109136	0.199664	0.747035
				Emerging Adulthood	Binary	3181	0.122913	0.343613	-0.422605	7.89551e-07	0.0973103	0.238735	0.747035
				Early Adulthood	Binary	3292	0.00368182	0.97532	-0.193761	0.00805826	0.0348442	0.638688	0.929001
	Other Drug Use	Other Drug Use	Past 30-Day Other Drug Use	Early Adolescence	Binary	1586	-0.0545392	0.889717	-0.297735	0.199095	0.240914	0.282144	0.747035
				Late Adolescence	Binary	3399	0.289298	0.127798	0.0243504	0.847135	0.0752565	0.520395	0.891877
				Emerging Adulthood	Binary	3224	0.32885	0.0711073	-0.569513	1.37183e-05	0.00722124	0.951536	0.999801
				Early Adulthood	Binary	2388	0.131878	0.582495	-0.863128	1.18356e-06	0.0992192	0.538843	0.891877
		AddHealth Questionnaire Battery	Drug Problems	Emerging Adulthood	Continuous	790	0.166769	0.209069	-0.272293	0.000144811	-0.0508865	0.50997	0.891877
				Early Adulthood	Continuous	814	-0.127608	0.23284	-0.26458	0.00010647	0.0827072	0.243781	0.747035
Height				Early Adolescence	Continuous	1574	-0.010072	0.915109	-0.721755	7.09381e-45	0.0141273	0.787333	0.960524
				Late Adolescence	Continuous	3393	0.00534908	0.897036	-1.37556	0	-0.00956565	0.697731	0.953599
				Emerging Adulthood	Continuous	2860	-0.126129	0.00278486	-1.43747	0	0.0699649	0.00584864	0.257592
				Early Adulthood	Continuous	1944	0.0514103	0.51521	-1.30071	2.03679e-235	-0.0355101	0.406155	0.847629

## Sheet: COGA Sex
Supplemental Table 2c.
	Supplemental Table 2c. Interaction between the EXT PGS and Sex in COGA
Broad Category	Category	Scale/Measure	Phenotype	Developmental Period	Variable Type	n	PGS	P	Sex	P	PGS * Sex	P	P FDR
Personality and Behavioral Traits	Big Five Personality Traits	NEO-FFI	Neuroticism	Early Adolescence	Continuous	627	-0.121431	0.417818	-0.172529	0.0410344	0.102814	0.283495	0.820381
			Extraversion		Continuous	627	-0.157446	0.242463	0.0848119	0.288614	0.151431	0.0695095	0.463397
			Openness		Continuous	627	-0.0214207	0.863121	0.36257	9.52265e-06	0.0229724	0.767539	0.98622
			Agreeableness		Continuous	627	-0.234853	0.0723783	-0.00347002	0.965573	0.00290035	0.974443	0.98622
			Conscientiousness		Continuous	627	-0.183752	0.196846	0.106237	0.197141	0.019916	0.829603	0.98622
			Neuroticism	Late Adolescence	Continuous	614	-0.00390327	0.976843	0.00443392	0.956606	0.0251982	0.766577	0.98622
			Extraversion		Continuous	614	0.0517114	0.700094	-0.1371	0.0946219	-0.0512103	0.527205	0.937253
			Openness		Continuous	614	0.214804	0.0947266	0.14551	0.0688979	-0.133112	0.100164	0.499292
			Agreeableness		Continuous	614	0.192284	0.111628	-0.0543601	0.484736	-0.235365	0.00236045	0.175715
			Conscientiousness		Continuous	613	-0.124638	0.315619	0.0270594	0.721107	0.0150973	0.857083	0.98622
			Neuroticism	Emerging Adulthood	Continuous	1057	0.0468739	0.617532	0.0108928	0.859154	0.0436923	0.470014	0.874445
			Extraversion		Continuous	1058	-0.0180756	0.858228	-0.0954461	0.121756	0.0270202	0.663361	0.98622
			Openness		Continuous	1058	0.0838321	0.430663	-0.0454508	0.450733	-0.00220014	0.973137	0.98622
			Agreeableness		Continuous	1058	0.11276	0.222935	0.0720622	0.257695	-0.124496	0.0352576	0.352576
			Conscientiousness		Continuous	1058	0.000242849	0.998061	0.0853758	0.158971	-0.0558772	0.36315	0.874445
	Impulsivity	BIS	Nonplanning Subscale	Early Adolescence	Continuous	708	0.208575	0.111158	-0.294959	0.000154548	-0.0256233	0.761662	0.98622
			Motor Subscale		Continuous	708	0.25982	0.0187647	-0.178171	0.0133552	-0.054961	0.46919	0.874445
			Cognitive Subscale		Continuous	708	0.337347	0.0061227	-0.186049	0.0121135	-0.0970491	0.223495	0.783689
			BIS Summary Score		Continuous	708	0.110806	0.0083781	-0.0929691	0.000323376	-0.0241308	0.387888	0.874445
			Nonplanning Subscale	Late Adolescence	Continuous	1085	0.0696957	0.443841	-0.145162	0.015906	0.0596298	0.30844	0.832006
			Motor Subscale		Continuous	1085	0.360895	0.000363201	-0.11636	0.0612358	-0.10858	0.0974941	0.499292
			Cognitive Subscale		Continuous	1085	0.191505	0.03193	-0.00474954	0.938523	-0.0110118	0.849077	0.98622
			BIS Summary Score		Continuous	1085	0.0816687	0.00799543	-0.0387112	0.0638825	-0.00580281	0.774248	0.98622
			Nonplanning Subscale	Emerging Adulthood	Continuous	1047	0.0487883	0.650372	-0.0795942	0.205639	0.0658458	0.332802	0.832006
			Motor Subscale		Continuous	1047	0.176941	0.0714755	-0.158475	0.0112296	0.00198101	0.974285	0.98622
			Cognitive Subscale		Continuous	1047	0.128072	0.265885	-0.111295	0.080574	0.00123637	0.98622	0.98622
			BIS Summary Score		Continuous	1047	0.0299964	0.589773	-0.0594803	0.0529506	0.026309	0.443056	0.874445
Behavior Problems	Antisocial Behavior	SSAGA	Antisocial Behavior	Early Adolescence	Continuous	1123	0.115449	0.22361	-0.200441	0.000632463	0.0079264	0.889786	0.98622
				Late Adolescence	Continuous	1360	0.171506	0.0559648	-0.264157	8.03016e-07	-0.020523	0.707889	0.98622
				Emerging Adulthood	Continuous	1628	0.115723	0.22189	-0.351171	2.86079e-12	0.0231052	0.665329	0.98622
				Early Adulthood	Continuous	1268	0.170647	0.0756785	-0.312877	3.99351e-09	0.00296763	0.957696	0.98622
	Oppositional Defiant Disorder		Oppositional Defiant Disorder	Early Adolescence	Continuous	745	0.18942	0.167417	-0.0738073	0.314493	-0.0270266	0.767077	0.98622
				Late Adolescence	Continuous	1121	0.135139	0.120643	0.0349713	0.527146	0.00643938	0.909141	0.98622
				Emerging Adulthood	Continuous	1609	0.121373	0.147057	-0.108185	0.0277013	0.00295328	0.953917	0.98622
				Early Adulthood	Continuous	1268	0.226608	0.0161053	-0.138948	0.0102601	-0.0718876	0.220495	0.783689
	ADHD Symptoms		ADHD	Early Adolescence	Continuous	745	0.533084	0.00409952	-0.386858	9.82169e-05	-0.182821	0.106099	0.499292
			ADHD Inattention		Continuous	745	0.358424	0.00608778	-0.241864	0.00102597	-0.113351	0.160448	0.675568
			ADHD Hyperactive Impulsive		Continuous	745	0.371976	0.00614717	-0.286425	7.19043e-05	-0.137645	0.0941162	0.499292
			ADHD	Late Adolescence	Continuous	1124	0.367885	0.0012209	-0.292553	2.46653e-05	-0.139763	0.0454439	0.363551
			ADHD Inattention		Continuous	1124	0.343189	0.000299629	-0.228392	8.35998e-05	-0.152275	0.0100241	0.200482
			ADHD Hyperactive Impulsive		Continuous	1124	0.228569	0.0226257	-0.228761	0.000130614	-0.065451	0.278877	0.820381
			ADHD	Emerging Adulthood	Continuous	1609	0.356203	3.91576e-05	-0.321511	6.54677e-10	-0.115889	0.0250055	0.285777
			ADHD Inattention		Continuous	1610	0.325158	5.33798e-05	-0.28203	2.38055e-08	-0.112259	0.0213098	0.285777
			ADHD Hyperactive Impulsive		Continuous	1609	0.292487	0.000730901	-0.283984	4.16258e-09	-0.0904794	0.0761695	0.468735
			ADHD	Early Adulthood	Continuous	1267	0.427157	7.67506e-05	-0.364719	3.34071e-09	-0.178248	0.00597769	0.175715
			ADHD Inattention		Continuous	1267	0.32877	0.000321538	-0.277837	2.50927e-07	-0.125687	0.0228846	0.285777
			ADHD Hyperactive Impulsive		Continuous	1267	0.346633	0.000468019	-0.307194	6.71025e-09	-0.158632	0.00658931	0.175715
Substance Use	Alcohol	Alcohol Use	Alcohol Frequency	Late Adolescence	Continuous	558	0.115322	0.406021	-0.124366	0.130726	0.0171558	0.844979	0.98622
				Emerging Adulthood	Continuous	1267	-0.0481388	0.60765	-0.271732	2.8629e-06	0.0448261	0.441935	0.874445
				Early Adulthood	Continuous	1197	-0.0183071	0.846959	-0.341764	5.29571e-08	0.00199222	0.974137	0.98622
			Max Drinks 24 Hours	Late Adolescence	Continuous	522	0.381697	0.017021	-0.33718	6.80333e-05	-0.166451	0.0666098	0.463397
				Emerging Adulthood	Continuous	1442	0.0433545	0.605588	-0.678836	6.47392e-40	0.0109608	0.819012	0.98622
				Early Adulthood	Continuous	1183	0.035716	0.696406	-0.514922	1.597e-19	0.0252412	0.667167	0.98622
			Binge Drink Frequency	Emerging Adulthood	Continuous	1267	-0.0139831	0.878706	-0.475649	5.21735e-17	0.0391628	0.501035	0.910972
				Early Adulthood	Continuous	1197	-0.0836519	0.406863	-0.497465	3.41014e-18	0.0744554	0.22531	0.783689
			Alcohol Intoxication Frequency	Emerging Adulthood	Continuous	1267	0.0174664	0.849241	-0.366636	2.02471e-10	0.0335369	0.559371	0.952955
				Early Adulthood	Continuous	1197	-0.0796587	0.472428	-0.406266	3.88665e-12	0.0699495	0.287133	0.820381
		SSAGA	Alcohol Dependence	Early Adolescence	Continuous	769	0.187899	0.182362	-0.0217559	0.743997	-0.0147227	0.866092	0.98622
				Late Adolescence	Continuous	1234	0.186073	0.0367167	-0.0244344	0.660254	-0.0321322	0.559861	0.952955
				Emerging Adulthood	Continuous	1632	0.0834951	0.346586	-0.0820185	0.121085	0.0107283	0.847515	0.98622
				Early Adulthood	Continuous	1277	0.181648	0.0675202	-0.201108	0.000868879	-0.0255608	0.683446	0.98622
	Nicotine	Nicotine Use	Past Year Tobacco Use	Early Adolescence	Binary	745	0.239273	0.487918	0.0657298	0.760736	0.22387	0.320077	0.832006
				Late Adolescence	Binary	1124	0.668351	0.00260955	-0.258321	0.0366798	-0.0427305	0.764464	0.98622
				Emerging Adulthood	Binary	1615	0.264625	0.13796	-0.386079	0.000458903	0.143246	0.219771	0.783689
				Early Adulthood	Binary	1277	0.375644	0.117468	-0.488588	0.0021864	0.117342	0.424622	0.874445
		FTND	Nicotine Dependence	Emerging Adulthood	Continuous	576	0.275231	0.0364666	-0.115829	0.158334	-0.0989834	0.242969	0.793173
				Early Adulthood	Continuous	549	0.296813	0.0219244	-0.0195132	0.817037	-0.082517	0.329851	0.832006
	Cannabis	Cannabis Use	Past Year Cannabis Use	Late Adolescence	Binary	1123	0.503425	0.0267984	-0.440372	0.00127641	0.00737039	0.960468	0.98622
				Emerging Adulthood	Binary	1614	0.30285	0.10124	-0.577255	6.43211e-07	0.0919642	0.427933	0.874445
				Early Adulthood	Binary	1274	0.489263	0.0350695	-0.602886	0.000117388	-0.0372347	0.787374	0.98622
		SSAGA	Cannabis Dependence	Late Adolescence	Continuous	1174	0.202848	0.0313176	-0.125834	0.0266936	-0.0440006	0.456722	0.874445
				Emerging Adulthood	Continuous	1631	0.270712	0.00363378	-0.324256	6.48698e-10	-0.075271	0.160185	0.675568
				Early Adulthood	Continuous	1273	0.210458	0.0327128	-0.340131	1.44354e-07	-0.0494564	0.395768	0.874445
	Other Drugs		Past Year Other Drug Use	Late Adolescence	Binary	1123	0.250328	0.410593	-0.660959	0.00225753	0.235785	0.247866	0.793173
				Emerging Adulthood	Binary	1615	0.327712	0.081855	-0.571207	1.67769e-07	0.0490644	0.688005	0.98622
				Early Adulthood	Binary	1273	0.315499	0.125978	-0.660512	1.26904e-07	0.00704993	0.957381	0.98622
Height				Early Adolescence	Continuous	1071	0.227002	0.020675	-0.355334	1.55522e-08	-0.118118	0.0399252	0.35489
				Late Adolescence	Continuous	1341	-0.0296882	0.673199	-1.30192	1.50969e-155	0.00886534	0.832492	0.98622
				Emerging Adulthood	Continuous	1632	-0.0305943	0.608716	-1.47221	7.98543e-259	0.00475463	0.894843	0.98622
				Early Adulthood	Continuous	1277	-0.0661618	0.329735	-1.47674	1.50682e-222	0.0296742	0.458596	0.874445

## Sheet: MCTFR Sex
Supplemental Table 2d. Interaction between the EXT PGS and Sex In MCTFR
Broad Category	Construct	Scale/Measure	Phenotype	Developmental Period	Variable Type	n	PGS	P	Sex	P	PGS * Sex	P	P FDR
Personality and Behavioral Traits	Multidimensional Personality Traits	Multidimensional Personality Questionnaire Scales	Negative Emotionality	Early Adolescence	Continuous	755	0.121424	0.0480441	-0.196147	0.0181067	0.0829261	0.292251	0.519257
			Constraint		Continuous	755	-0.264053	0.00096402	0.266392	0.00197279	0.0746788	0.42506	0.587848
			Aggression		Continuous	771	0.228938	0.00740587	-0.74217	1.99935e-17	-0.117737	0.23633	0.513527
			Positive Emotionality	Late Adolescence	Continuous	1859	0.029266	0.442487	-0.0829665	0.132769	-0.0340427	0.540647	0.65119
			Negative Emotionality		Continuous	1859	0.0558803	0.106178	-0.0951992	0.0751101	0.0951556	0.0619971	0.268654
			Constraint		Continuous	1859	-0.164882	5.90713e-06	0.431687	1.27378e-16	-0.0640566	0.231129	0.513527
			Aggression		Continuous	1887	0.0956511	0.00612372	-0.690272	2.0052e-41	0.0832322	0.0968719	0.317033
			Negative Emotionality	Emerging Adulthood	Continuous	718	0.230825	0.00852993	-0.464124	9.43344e-06	-0.141858	0.163883	0.441268
			Constraint		Continuous	718	-0.40074	0.000338015	0.760711	1.57953e-10	0.315392	0.00886135	0.0822839
			Aggression		Continuous	722	0.350942	0.000355513	-0.971568	1.07437e-17	-0.33015	0.00246954	0.04013
			Positive Emotionality	Early Adulthood	Continuous	2046	0.014521	0.669946	-0.245864	1.27896e-06	-0.0184178	0.70232	0.762339
			Negative Emotionality		Continuous	2667	0.0932494	0.00554392	-0.240638	8.78424e-08	0.0167315	0.710533	0.762339
			Constraint		Continuous	2667	-0.179614	3.4786e-09	0.649756	1.14187e-51	0.0238285	0.562213	0.652568
			Aggression		Continuous	2702	0.157606	2.16341e-06	-0.835384	9.83543e-82	-0.0718922	0.0934427	0.317033
Behavior Problems	Delinquency	Delinquent Behavior Inventory	Delinquency	Late Childhood	Continuous	801	0.202104	0.0352577	-0.432134	5.66859e-08	-0.162125	0.0975486	0.317033
				Early Adolescence	Continuous	816	0.258266	0.000916132	-0.682144	3.15975e-15	-0.0617093	0.478568	0.59821
				Late Adolescence	Continuous	1394	0.278208	3.52347e-08	-0.620945	2.36068e-23	-0.101571	0.0796942	0.317033
	Oppositional Defiant Disorder	DSM III-R	Oppositional Defiant Disorder	Late Childhood	Continuous	881	0.113644	0.00341227	-0.247973	0.00156319	0.0130221	0.879973	0.893722
				Early Adolescence	Continuous	982	0.179363	0.00859422	-0.438745	5.99689e-08	-0.0762159	0.33241	0.519257
	Conduct Disorder		Conduct Disorder	Late Childhood	Continuous	881	0.175856	0.000480584	-0.355392	1.23353e-08	-0.165052	0.00596291	0.0645982
				Early Adolescence	Continuous	982	0.303057	0.00563535	-0.628306	3.41846e-11	-0.220227	0.0538893	0.268654
				Late Adolescence	Continuous	1474	0.251322	6.44394e-07	-0.641617	3.62028e-28	-0.167869	0.00214633	0.04013
	Antisocial Personality Disorder		Antisocial Personality Disorder	Late Adolescence	Continuous	1987	0.297652	1.03107e-11	-0.366476	7.77441e-13	-0.121514	0.0163201	0.117867
				Emerging Adulthood	Continuous	1926	0.375437	5.41704e-11	-0.680999	7.0611e-35	-0.201637	0.00128719	0.04013
				Early Adulthood	Continuous	2840	0.310418	8.00802e-22	-0.611983	6.87917e-51	-0.114525	0.00476336	0.0619237
	Gambling	DSM IV	DSM IV Pathological Gambling	Emerging Adulthood	Continuous	901	0.122958	0.184554	-0.256621	0.0112543	-0.125692	0.175184	0.441268
Substance Use	Alcohol	Alcohol Use	Alcohol Frequency	Early Adolescence	Continuous	1182	0.160104	0.000424842	-0.0793055	0.248139	0.0120328	0.849383	0.876348
				Late Adolescence	Continuous	1994	0.189855	1.14929e-06	-0.180288	0.00112613	0.0834009	0.114177	0.337342
				Emerging Adulthood	Continuous	2137	0.121221	0.00461793	-0.426363	1.60657e-15	0.0305894	0.555636	0.652568
				Early Adulthood	Continuous	2841	0.0902541	0.00474141	-0.472394	8.31598e-29	0.0418834	0.331805	0.519257
			Alcohol Quantity	Early Adolescence	Continuous	1111	0.136106	0.00899642	0.0118464	0.865285	0.0356854	0.641318	0.718718
				Late Adolescence	Continuous	1994	0.182809	8.46576e-06	-0.343446	1.28352e-10	0.0463896	0.362584	0.548091
				Emerging Adulthood	Continuous	1919	0.154631	0.000372209	-0.627193	4.80524e-31	0.00129374	0.980092	0.980092
				Early Adulthood	Continuous	2746	0.110574	0.00172026	-0.575097	5.49113e-41	0.0400092	0.33552	0.519257
			Max Drinks 24 Hours	Late Adolescence	Continuous	1145	0.232737	1.97356e-06	-0.512751	1.33552e-15	-0.0676139	0.252813	0.513527
				Emerging Adulthood	Continuous	1881	0.221032	3.86677e-07	-1.07094	5.8384e-86	-0.0857588	0.0839566	0.317033
				Early Adulthood	Continuous	2825	0.131027	3.55527e-05	-0.871397	6.8139e-100	0.0293611	0.459925	0.59821
		Alcohol Problems (DSM III-R)	Alcohol Abuse and Dependence	Early Adolescence	Continuous	981	0.216082	0.0495925	-0.122868	0.205887	-0.124391	0.296235	0.519257
				Late Adolescence	Continuous	1991	0.198952	3.03477e-05	-0.237737	7.12087e-06	-0.0656911	0.246403	0.513527
				Emerging Adulthood	Continuous	1932	0.258634	3.24258e-05	-0.70784	1.45935e-31	-0.161805	0.0146946	0.117867
				Early Adulthood	Continuous	2884	0.194281	4.73206e-10	-0.585805	2.30241e-45	-0.062279	0.110931	0.337342
	Nicotine	Nicotine Use	Past Year Cigarette Use	Early Adolescence	Binary	1121	0.252648	0.0734359	-0.480713	0.0234098	0.409704	0.0464803	0.251768
				Late Adolescence	Binary	1993	0.389097	2.38717e-06	-0.437084	0.000183451	0.117353	0.325941	0.519257
				Emerging Adulthood	Binary	2047	0.352378	0.000420229	-1.04515	1.39697e-15	0.276908	0.027705	0.163711
				Early Adulthood	Binary	2882	0.404073	1.13314e-06	-0.804149	6.02946e-14	0.170597	0.121128	0.342319
		FTND	Nicotine Dependence	Late Adolescence	Continuous	940	0.156733	0.0106081	-0.100795	0.253676	-0.0461389	0.540989	0.65119
				Emerging Adulthood	Continuous	558	0.349378	0.00746491	-0.397099	0.0167647	-0.19467	0.176507	0.441268
				Early Adulthood	Continuous	748	0.329409	2.85717e-07	-0.364613	0.000121948	-0.0834695	0.307308	0.519257
	Cannabis	Cannabis Use	Past Year Cannabis Use	Early Adolescence	Binary	1170	0.781759	4.18344e-05	-0.4429	0.193552	0.111298	0.715426	0.762339
				Late Adolescence	Binary	1986	0.396816	5.45307e-05	-0.39512	0.00853618	0.106957	0.446577	0.59821
				Emerging Adulthood	Binary	2123	0.549844	2.05133e-08	-0.691929	1.72668e-08	-0.107331	0.400656	0.583351
				Early Adulthood	Binary	2723	0.492853	5.45436e-10	-0.902823	4.4622e-14	0.099833	0.403859	0.583351
		Cannabis Problems (DSM III-R)	Cannabis Abuse and Dependence	Early Adolescence	Continuous	981	0.230161	0.0761958	-0.116696	0.236106	-0.144644	0.30448	0.519257
				Late Adolescence	Continuous	1989	0.165751	0.00073291	-0.160934	0.00219855	-0.0632947	0.261592	0.515257
				Emerging Adulthood	Continuous	2041	0.363386	5.5505e-08	-0.439509	1.02436e-13	-0.243873	0.000711955	0.04013
				Early Adulthood	Continuous	2885	0.215158	2.76581e-08	-0.328391	8.05948e-15	-0.10945	0.0193842	0.125997
Height				Late Childhood	Continuous	1370	-0.0593864	0.186888	0.206533	0.00268266	0.0551008	0.419913	0.587848
				Early Adolescence	Continuous	1122	-0.0499575	0.40326	-0.743655	5.02953e-24	0.0379764	0.606689	0.691838
				Late Adolescence	Continuous	1783	-0.0482431	0.14685	-1.38954	9.86327e-175	0.0317056	0.477749	0.59821
				Emerging Adulthood	Continuous	1840	-0.0821829	0.0169731	-1.42891	1.10571e-180	0.0828649	0.0600751	0.268654
				Early Adulthood	Continuous	1327	-0.0870969	0.00743853	-1.38771	7.45749e-117	0.0630727	0.236956	0.513527

## Sheet: FT12 Sex
Supplemental Table 2e. Interaction between the EXT PGS and Sex in FT12
Broad Category	Category	Scale/Measure	Phenotype	Developmental Period	Variable Type	n	PGS	P	Sex	P	PGS * Sex	P	P FDR
Personality and Behavioral Traits	Personality	NEO-PI-R	Neuroticism	Early Adulthood	Continuous	856	0.118066	0.324037	0.672333	9.21887e-20	-0.04634	0.535713	0.95776
			Extraversion		Continuous	856	0.144068	0.308826	-0.264944	0.000387042	-0.0280271	0.733218	0.95776
			Openness		Continuous	856	0.195833	0.142062	0.285367	0.000211004	-0.124205	0.111979	0.671876
			Conscientiousness		Continuous	856	0.0937496	0.481757	0.097712	0.196048	-0.102336	0.203463	0.799959
			Agreeableness		Continuous	856	-0.162427	0.135289	0.197522	0.00600116	0.0531492	0.448146	0.95776
	Impulsivity	Karolinska Impulsivity Subscale	Impulsivity	Late Adolescence	Continuous	1076	0.177092	0.0961597	0.214299	0.000619352	-0.0379929	0.556471	0.95776
		MPNI	Parent Interview: Compliance	Early Adolescence	Continuous	1135	-0.355781	0.00352186	0.225496	0.000758053	0.189683	0.0100394	0.361418
			Adolescent Report: Compliance		Continuous	1156	-0.237297	0.0273782	0.028659	0.646269	0.0653354	0.327816	0.842956
			Adolescent Report: Compliance	Late Adolescence	Continuous	1092	0.0947253	0.282352	0.260261	1.65478e-05	-0.0553222	0.288874	0.799959
Behavior Problems	Aggression	MPNI	Parent Interview: Aggression	Early Adolescence	Continuous	1135	0.156828	0.140458	-0.210163	0.00137205	-0.0690836	0.282856	0.799959
			Adolescent Report: Aggression		Continuous	1155	0.267313	0.0293098	-0.475947	3.14185e-13	-0.118429	0.0882815	0.671876
			Adolescent Report: Aggression	Late Adolescence	Continuous	1092	0.0284047	0.751559	0.350083	3.57942e-08	0.0137434	0.809692	0.95776
	Psychiatric Disorders	SSAGA	ADHD	Early Adolescence	Continuous	1213	0.140549	0.168116	-0.0150043	0.80489	-0.0343152	0.586322	0.95776
			ADHD Hyperactivity		Continuous	1211	0.158729	0.109384	-0.0137633	0.820922	-0.053595	0.362847	0.870832
			ADHD Impulsivity		Continuous	1211	0.106151	0.293537	-0.0142344	0.813425	-0.0141369	0.824738	0.95776
			Oppositional Defiance Disorder		Continuous	1213	0.045208	0.636144	-0.0138145	0.812354	0.0201636	0.715074	0.95776
			Conduct Disorder		Continuous	1213	0.402704	0.00318958	-0.392881	1.87517e-09	-0.163031	0.0257832	0.464098
Social and Peer Behavior	Social Behavior	MPNI	Parent Interview: Social Activity	Early Adolescence	Continuous	1135	-0.00166723	0.988712	0.0903513	0.17214	0.0154349	0.822795	0.95776
			Adolescent Report: Social Activity		Continuous	1156	0.104886	0.359853	-0.117823	0.0649794	-0.0728633	0.272961	0.799959
			Adolescent Report: Social Activity	Late Adolescence	Continuous	1092	-0.0560892	0.65049	-0.0551675	0.394918	0.0313569	0.656074	0.95776
Substance Use	Alcohol	Alcohol Use	Alcohol Frequency	Early Adolescence	Continuous	1174	0.0139873	0.911314	0.00635447	0.926197	0.0252627	0.722929	0.95776
				Late Adolescence	Continuous	1092	0.174207	0.214907	-0.122493	0.0655719	0.0117349	0.883145	0.967372
				Early Adulthood	Continuous	853	0.168106	0.186433	-0.385643	1.80099e-07	-0.04147	0.553853	0.95776
			Alcohol Intoxication Frequency	Early Adolescence	Continuous	1166	0.0755465	0.452158	0.0905845	0.176986	-0.00895979	0.886758	0.967372
				Late Adolescence	Continuous	1090	0.310654	0.0271669	-0.0838902	0.20612	-0.0478855	0.576047	0.95776
				Early Adulthood	Continuous	853	0.357903	0.013911	-0.482035	2.02604e-10	-0.128662	0.108704	0.671876
		SSAGA	Alcohol Dependence	Early Adolescence	Continuous	1213	0.0272896	0.82785	0.123795	0.0621461	0.0283509	0.697473	0.95776
				Early Adulthood	Continuous	855	0.414992	0.00580452	-0.255142	0.000740282	-0.158859	0.0563116	0.671876
Height				Early Adolescence	Continuous	1162	-0.14333	0.313022	-0.331047	5.35461e-06	0.0853101	0.272945	0.799959
				Late Adolescence	Continuous	947	0.0121405	0.905087	-1.42495	5.42579e-108	0.00425068	0.942924	0.987286
				Early Adulthood	Continuous	849	-0.0956499	0.336779	-1.4543	1.55059e-105	0.0674016	0.254805	0.799959

[truncated: 2 more sheets: Meta-Analytic Table 1, Meta-Analytic Table 2]
